# Supplementary material for: Müller cell glutamine metabolism links photoreceptor and endothelial injury in diabetic retinopathy
Source: Life Sci Alliance. 2025 Nov 20;9(2):e202503434. doi: 10.26508/lsa.202503434 (PMC12634822; doi:10.26508/lsa.202503434)
Supplement: Supplementary file 1 [file LSA-2025-03434_TableS1.xlsx]

## Sheet: Endo_1month_STZvsSham
Ensembl ID	Gene Symbol	Entrez ID	Description	Location	Strand	Log2 Fold Change	LFC Standard Error	Wald Statistic	p Value	FDR Adj p Value	Significant	Status	Mean	Mean_Endothelial_Sham_1m	Mean_Endothelial_Diabetic_1m	Endothelial_Sham_1m_AF04_S4	Endothelial_Sham_1m_AF05_S5	Endothelial_Diabetic_1m_AF10_S9	Endothelial_Diabetic_1m_AF11_S10	Endothelial_Diabetic_1m_AF12_S11
ENSMUSG00000086503	Xist	213742	inactive X specific transcripts	chrX:103460372-103483233	-	-7.05881	0.193601	-36.4606	4.66595e-291	2.72352e-287	Yes	OK	17293.3	43112	80.7303	51421.9	34802.2	80.2631	86.0104	75.9176
ENSMUSG00000040264	Gbp2b	14468	guanylate binding protein 2b	chr3:142594846-142619176	+	-3.42465	0.231482	-14.7945	1.59062e-49	1.26606e-46	Yes	OK	64.758	161.895	0	174.206	149.584	0	0	0
ENSMUSG00000043091	Tuba1c	22146	tubulin, alpha 1C	chr15:99029890-99038105	+	-2.40904	0.206612	-11.6597	2.04662e-31	8.53295e-29	Yes	OK	87.8273	189.985	19.722	181.503	198.468	15.1083	19.1134	24.9443
ENSMUSG00000048087	Gm4737	11615	predicted gene 4737	chr16:46152990-46155077	-	-2.38249	0.237794	-10.0191	1.25627e-23	3.05535e-21	Yes	OK	28.6192	71.548	0	76.6143	66.4817	0	0	0
ENSMUSG00000073406	H2-Bl	14963	histocompatibility 2, blastocyst	chr17:36080188-36084249	-	-2.13258	0.23756	-8.97703	2.78185e-19	4.55261e-17	Yes	OK	28.5465	69.891	0.983467	54.7245	85.0575	1.88854	1.06186	0
ENSMUSG00000023403	Stk31	77485	serine threonine kinase 31	chr6:49395603-49469502	+	-1.99343	0.236979	-8.41183	4.03667e-17	5.355e-15	Yes	OK	21.7357	53.3362	0.668709	52.9003	53.772	0.944272	1.06186	0
ENSMUSG00000073402	Gm8909	667977	predicted gene 8909	chr17:36164443-36168537	-	-1.85265	0.233993	-7.91752	2.4229e-15	2.52544e-13	Yes	OK	18.3633	45.9084	0	41.9554	49.8613	0	0	0
ENSMUSG00000028174	Rpe65	19892	retinal pigment epithelium 65	chr3:159599180-159625307	+	-1.83561	0.237277	-7.73616	1.02466e-14	9.6988e-13	Yes	OK	76.4403	169.115	14.6569	95.7679	242.463	8.49845	14.866	20.6062
ENSMUSG00000097662	A630020A06	328489	uncharacterized A630020A06	chr15:3996038-4015858	+	-1.78338	0.226618	-7.86955	3.55923e-15	3.60264e-13	Yes	OK	45.2079	92.8241	13.4637	96.6799	88.9682	10.387	16.9897	13.0144
ENSMUSG00000019303	Psmc3ip	19183	proteasome (prosome, macropain) 26S subunit, ATPase 3, interacting protein	chr11:101092140-101095435	-	-1.75334	0.1617	-10.8432	2.14798e-27	7.67619e-25	Yes	OK	224.072	409.202	100.652	365.742	452.662	97.26	114.68	90.0165
ENSMUSG00000060427	Zfp868	234362	zinc finger protein 868	chr8:69610653-69625548	-	-1.52331	0.11088	-13.7384	5.98042e-43	3.87863e-40	Yes	OK	688.834	1156.01	377.385	1103.61	1208.4	350.325	361.031	420.8
ENSMUSG00000047115	Fam221a	231946	family with sequence similarity 221, member A	chr6:49367738-49389904	+	-1.49305	0.187031	-7.98286	1.42976e-15	1.53598e-13	Yes	OK	117.702	207.41	57.8959	227.107	187.713	48.1579	63.7114	61.8186
ENSMUSG00000050211	Pla2g4e	329502	phospholipase A2, group IVE	chr2:120166411-120245335	-	-1.45108	0.174612	-8.3103	9.54644e-17	1.17724e-14	Yes	OK	142.704	245.736	74.0156	221.634	269.838	78.3746	77.5155	66.1567
ENSMUSG00000028197	Col24a1	71355	collagen, type XXIV, alpha 1	chr3:145292471-145552011	+	-1.42536	0.177574	-8.02687	9.99897e-16	1.08081e-13	Yes	OK	190.687	326.779	99.9582	387.632	265.927	98.2043	104.062	97.6083
ENSMUSG00000020781	Tsen54	76265	tRNA splicing endonuclease subunit 54	chr11:115814738-115823102	+	-1.38871	0.14587	-9.52019	1.72857e-21	3.36323e-19	Yes	OK	471.496	779.608	266.088	654.87	904.347	254.953	255.907	287.402
ENSMUSG00000079033	Mef2b	17259	myocyte enhancer factor 2B	chr8:70152760-70167488	+	-1.34922	0.227979	-5.91817	3.25548e-09	1.3105e-07	Yes	OK	43.6731	81.1639	18.6793	67.4935	94.8342	21.7183	18.0516	16.268
ENSMUSG00000079033	2310045n01rik-mef2b	105980076	2310045N01Rik-mef2b readthrough	chr8:70139498-70167488	+	-1.34922	0.227979	-5.91817	3.25548e-09	1.3105e-07	Yes	OK	43.6731	81.1639	18.6793	67.4935	94.8342	21.7183	18.0516	16.268
ENSMUSG00000030838	Ush1c	72088	Usher syndrome 1C	chr7:46195350-46238490	-	-1.33914	0.232599	-5.7573	8.54686e-09	3.18434e-07	Yes	OK	15.2894	34.7307	2.32845	40.1313	29.3302	3.77709	2.12371	1.08454
ENSMUSG00000018486	Wnt9b	22412	wingless-type MMTV integration site family, member 9B	chr11:103727362-103749821	-	-1.32148	0.22497	-5.87402	4.25356e-09	1.6738e-07	Yes	OK	50.3026	91.5903	22.7775	76.6143	106.566	25.4953	25.4846	17.3526
ENSMUSG00000086262	A930031H19Rik	77835	RIKEN cDNA A930031H19 gene	chr4:131000831-131010474	-	-1.29136	0.209922	-6.15161	7.67007e-10	3.50645e-08	Yes	OK	64.4874	111.558	33.1074	119.482	103.633	27.3839	33.9794	37.9588
ENSMUSG00000021804	Rgr	57811	retinal G protein coupled receptor	chr14:37034908-37049014	-	-1.25679	0.233622	-5.37958	7.46584e-08	2.28397e-06	Yes	OK	368.238	681.498	159.399	446.917	916.079	169.025	148.66	160.511
ENSMUSG00000066224	Arid3c	550619	AT rich interactive domain 3C (BRIGHT-like)	chr4:41723835-41731142	-	-1.23521	0.237674	-5.19706	2.02469e-07	5.5484e-06	Yes	OK	22.9631	44.9635	8.29609	41.0434	48.8836	6.6099	7.43299	10.8454
ENSMUSG00000096768	Erdr1	170942	erythroid differentiation regulator 1	chrY:90785441-90816465	+	-1.21198	0.227441	-5.32879	9.88699e-08	2.91466e-06	Yes	OK	139.005	246.112	67.6003	143.196	349.029	54.7678	76.4537	71.5794
ENSMUSG00000092260	Zfp963	620419	zinc finger protein 963	chr8:69741638-69749962	-	-1.20507	0.158937	-7.58209	3.40032e-14	2.99211e-12	Yes	OK	206.056	326.664	125.65	322.875	330.453	110.48	116.804	149.666
ENSMUSG00000037379	Spon2	100689	spondin 2, extracellular matrix protein	chr5:33213517-33218238	-	-1.19733	0.210497	-5.68812	1.28447e-08	4.63758e-07	Yes	OK	114.724	193.24	62.3801	199.744	186.735	64.2105	83.8866	39.0433
ENSMUSG00000043020	Wdr63	242253	WD repeat domain 63	chr3:146040525-146108036	-	-1.18698	0.236225	-5.02478	5.04008e-07	1.26443e-05	Yes	OK	41.3496	76.9517	17.6148	103.064	50.839	14.1641	16.9897	21.6907
ENSMUSG00000027401	Tgm3	21818	transglutaminase 3, E polypeptide	chr2:130012339-130050399	+	-1.18018	0.21522	-5.48359	4.16769e-08	1.33419e-06	Yes	OK	102.008	242.689	8.22029	292.776	192.601	16.0526	3.18557	5.42268
ENSMUSG00000036856	Wnt4	22417	wingless-type MMTV integration site family, member 4	chr4:137277634-137299501	+	-1.15187	0.237187	-4.85638	1.1955e-06	2.72939e-05	Yes	OK	18.1782	36.3612	6.05618	35.5709	37.1516	8.49845	4.24743	5.42268
ENSMUSG00000055202	Zfp811	240063	zinc finger protein 811	chr17:32795675-32809931	-	-1.14853	0.137296	-8.36534	5.99431e-17	7.60626e-15	Yes	OK	256.721	395.151	164.435	389.456	400.846	165.248	178.392	149.666
ENSMUSG00000051844	B230319C09Rik	320775	RIKEN cDNA B230319C09 gene	chr6:83441754-83448322	+	-1.12467	0.216056	-5.20545	1.93528e-07	5.36215e-06	Yes	OK	53.95	89.8614	30.0091	83.9109	95.8119	24.5511	31.8557	33.6206
ENSMUSG00000043190	Rfesd	218341	Rieske (Fe-S) domain containing	chr13:76001534-76018562	-	-1.12244	0.129469	-8.66956	4.33785e-18	6.27769e-16	Yes	OK	317.546	483.316	207.032	479.751	486.881	229.458	197.505	194.132
ENSMUSG00000043424	Eif3j2	100042807	eukaryotic translation initiation factor 3, subunit J2	chr2:122028582-122053631	+	-1.09236	0.236701	-4.61495	3.93199e-06	7.83312e-05	Yes	OK	19.529	38.5134	6.87272	30.0985	46.9283	6.6099	4.24743	9.76083
ENSMUSG00000030230	Plcz1	114875	phospholipase C, zeta 1	chr6:139989721-140041417	-	-1.09064	0.233339	-4.67407	2.95289e-06	6.09766e-05	Yes	OK	16.4769	34.0779	4.74284	44.6917	23.4641	5.66563	5.30928	3.25361
ENSMUSG00000002076	Hsf2bp	74377	heat shock transcription factor 2 binding protein	chr17:31944768-32034508	-	-1.08999	0.236795	-4.60312	4.16209e-06	8.24462e-05	Yes	OK	25.9387	47.2109	11.7572	46.5158	47.906	8.49845	15.9278	10.8454
ENSMUSG00000051920	Rspo2	239405	R-spondin 2	chr15:43020794-43170818	-	-1.08025	0.220961	-4.88889	1.01408e-06	2.35965e-05	Yes	OK	83.7285	138.89	46.9541	161.437	116.343	29.2724	56.2784	55.3114
ENSMUSG00000061808	Ttr	22139	transthyretin	chr18:20665249-20674326	+	-1.08015	0.237791	-4.54244	5.56056e-06	0.000106069	Yes	OK	401.067	751.73	167.292	437.796	1065.66	172.802	181.577	147.497
ENSMUSG00000012126	Ubxn11	67586	UBX domain protein 11	chr4:134102582-134126780	+	-1.07392	0.100452	-10.6909	1.12327e-26	3.6425e-24	Yes	OK	996.41	1476.81	676.143	1399.12	1554.5	681.764	726.31	620.355
ENSMUSG00000045275	Lca5l	385668	Leber congenital amaurosis 5-like	chr16:96158405-96192257	-	-1.06853	0.16936	-6.30922	2.8045e-10	1.37178e-08	Yes	OK	184.873	283.662	119.014	254.469	312.855	106.703	110.433	139.905
ENSMUSG00000086264	Gm15850	329253	predicted gene 15850	chr1:136127718-136131183	-	-1.05091	0.125076	-8.40217	4.38284e-17	5.72746e-15	Yes	OK	346.39	514.363	234.409	527.179	501.546	220.015	226.175	257.035
ENSMUSG00000021590	Spata9	75571	spermatogenesis associated 9	chr13:75967738-75998968	+	-1.05066	0.205055	-5.12383	2.99389e-07	7.84821e-06	Yes	OK	66.498	105.856	40.2596	114.921	96.7896	42.4922	41.4124	36.8742
ENSMUSG00000047798	Cd300lf	246746	CD300 molecule like family member F	chr11:115116213-115133992	-	-1.04594	0.221781	-4.71609	2.4042e-06	5.0784e-05	Yes	OK	44.9285	74.1562	25.4434	72.0539	76.2585	30.2167	24.4227	21.6907
ENSMUSG00000028003	Lrat	79235	lecithin-retinol acyltransferase (phosphatidylcholine-retinol-O-acyltransferase)	chr3:82892581-82903974	-	-1.04044	0.235961	-4.40937	1.03674e-05	0.000181361	Yes	OK	26.8054	47.4077	13.0706	41.0434	53.772	11.3313	14.866	13.0144
ENSMUSG00000034706	Dnaic2	432611	dynein, axonemal, intermediate chain 2	chr11:114727411-114757886	+	-1.03902	0.167989	-6.18505	6.20831e-10	2.88365e-08	Yes	OK	168.623	256.195	110.241	229.843	282.547	110.48	97.6908	122.553
ENSMUSG00000028836	Slc30a2	230810	solute carrier family 30 (zinc transporter), member 2	chr4:134343045-134354484	+	-1.00661	0.183496	-5.48573	4.11772e-08	1.32535e-06	Yes	OK	95.8696	146.127	62.3644	150.492	141.763	60.4334	61.5877	65.0722
ENSMUSG00000024084	Qpct	70536	glutaminyl-peptide cyclotransferase (glutaminyl cyclase)	chr17:79051905-79090378	+	-1.00443	0.10292	-9.75933	1.68266e-22	3.72976e-20	Yes	OK	1674.59	2432.43	1169.36	2188.98	2675.89	1169.95	1224.32	1113.82
ENSMUSG00000069833		66395	AHNAK nucleoprotein (desmoyokin)	chr19:8989283-9076926	+	1.00283	0.0774983	12.9401	2.67423e-38	1.33796e-35	Yes	OK	4492.63	2763.29	5645.52	2585.73	2940.84	5693.96	5520.59	5722.01
ENSMUSG00000043505	Gimap5	317757	GTPase, IMAP family member 5	chr6:48746196-48754200	+	1.00393	0.235371	4.26529	1.99641e-05	0.000316373	Yes	OK	33.9644	13.3266	47.7229	10.0328	16.6204	42.4922	59.464	41.2124
ENSMUSG00000034422	Parp14	547253	poly (ADP-ribose) polymerase family, member 14	chr16:35832877-35871382	-	1.00615	0.114722	8.77038	1.78068e-18	2.66509e-16	Yes	OK	749.658	451.134	948.674	409.522	492.747	901.78	1031.06	913.18
ENSMUSG00000038241	Cep250	16328	centrosomal protein 250	chr2:155956557-155998900	+	1.00926	0.0776386	12.9995	1.2316e-38	6.34311e-36	Yes	OK	4126.57	2528.69	5191.83	2652.31	2405.07	5428.62	4979.04	5167.82
ENSMUSG00000021676	Iqgap2	544963	IQ motif containing GTPase activating protein 2	chr13:95627176-95891922	-	1.01104	0.18922	5.34318	9.13295e-08	2.74789e-06	Yes	OK	401.392	218.183	523.532	145.02	291.346	540.123	500.134	530.338
ENSMUSG00000047419	Cmya5	76469	cardiomyopathy associated 5	chr13:93040714-93144724	-	1.01181	0.23137	4.37314	1.22474e-05	0.000208419	Yes	OK	37.6369	15.9973	52.0634	17.3294	14.6651	59.4891	42.4743	54.2268
ENSMUSG00000026674	Ddr2	18214	discoidin domain receptor family, member 2	chr1:169972306-170088944	-	1.01263	0.120758	8.3856	5.04659e-17	6.49786e-15	Yes	OK	476.291	284.509	604.147	258.117	310.9	635.495	598.887	578.058
ENSMUSG00000021091	Serpina3n	20716	serine (or cysteine) peptidase inhibitor, clade A, member 3N	chr12:104406707-104414329	+	1.01288	0.22841	4.43447	9.22989e-06	0.000163753	Yes	OK	832.155	109.749	1313.76	47.4279	172.07	1267.21	1339	1335.06
ENSMUSG00000034687	Fras1	231470	Fraser extracellular matrix complex subunit 1	chr5:96373954-96784728	+	1.01546	0.164172	6.18532	6.19764e-10	2.88365e-08	Yes	OK	276.025	156.613	355.633	185.151	128.075	365.433	315.371	386.095
ENSMUSG00000021835	Bmp4	12159	bone morphogenetic protein 4	chr14:46383524-46390669	-	1.02175	0.233085	4.3836	1.16736e-05	0.000199626	Yes	OK	95.7952	39.4286	133.373	18.2415	60.6157	117.09	153.969	129.06
ENSMUSG00000023959	Clic5	224796	chloride intracellular channel 5	chr17:44188571-44280168	+	1.02357	0.107404	9.53007	1.5717e-21	3.16345e-19	Yes	OK	916.177	548.915	1161.02	490.696	607.135	1203.95	1144.68	1134.43
ENSMUSG00000030022	Adamts9	101401	a disintegrin-like and metallopeptidase (reprolysin type) with thrombospondin type 1 motif, 9	chr6:92772698-92901441	-	1.02526	0.213004	4.81335	1.48419e-06	3.31079e-05	Yes	OK	89.2558	44.117	119.348	37.3951	50.839	108.591	151.845	97.6083
ENSMUSG00000033880	Lgals3bp	19039	lectin, galactoside-binding, soluble, 3 binding protein	chr11:118392751-118401931	-	1.02665	0.155201	6.61499	3.71584e-11	2.05912e-09	Yes	OK	753.096	430.655	968.056	326.523	534.787	954.659	987.526	961.984
ENSMUSG00000078922	Tgtp1	21822	T cell specific GTPase 1	chr11:48985328-48992246	-	1.02943	0.237257	4.33888	1.43213e-05	0.000238252	Yes	OK	33.1232	11.5025	47.537	6.38452	16.6204	54.7678	50.9691	36.8742
ENSMUSG00000050919	Zfp366	238803	zinc finger protein 366	chr13:99184822-99247032	+	1.03284	0.09878	10.4559	1.37622e-25	4.1148e-23	Yes	OK	1265.79	758.185	1604.19	706.858	809.513	1629.81	1488.72	1694.05
ENSMUSG00000023918	Adgrf4	78249	adhesion G protein-coupled receptor F4	chr17:42656886-42692284	-	1.03514	0.221894	4.66501	3.08607e-06	6.32789e-05	Yes	OK	81.3014	37.7325	110.347	24.626	50.839	91.5944	112.557	126.891
ENSMUSG00000068606	Gm4841	225594	predicted gene 4841	chr18:60268300-60273267	-	1.04176	0.225433	4.62115	3.81613e-06	7.65455e-05	Yes	OK	11.9755	0.456037	19.6552	0.912075	0	23.6068	20.1753	15.1835
ENSMUSG00000024421	Lama3	16774	laminin, alpha 3	chr18:12334023-12583012	+	1.04591	0.179796	5.81724	5.98286e-09	2.29247e-07	Yes	OK	134.904	73.1457	176.077	72.966	73.3254	203.018	159.278	165.934
ENSMUSG00000095241	Gm5478	432987	predicted pseudogene 5478	chr15:101643019-101647380	-	1.04946	0.188828	5.55778	2.73229e-08	9.14819e-07	Yes	OK	132.75	70.347	174.351	55.6366	85.0575	171.857	161.402	189.794
ENSMUSG00000040483	Xaf1	327959	XIAP associated factor 1	chr11:72301628-72313733	+	1.05085	0.143824	7.30653	2.74127e-13	2.06019e-11	Yes	OK	410.254	234.433	527.467	196.096	272.771	491.966	536.237	554.198
ENSMUSG00000020826	Nos2	18126	nitric oxide synthase 2, inducible	chr11:78920786-78960226	+	1.05268	0.212658	4.95008	7.41814e-07	1.80165e-05	Yes	OK	58.6708	28.3462	78.8872	27.3622	29.3302	74.5975	79.6392	82.4248
ENSMUSG00000085125	Gm16070	102634913	predicted gene 16070	chr1:17676026-17727646	-	1.05576	0.227669	4.63725	3.53077e-06	7.15595e-05	Yes	OK	14.2918	0.977673	23.1678	0	1.95535	26.4396	14.866	28.198
ENSMUSG00000057596	Trim30d	209387	tripartite motif-containing 30D	chr7:104470013-104507849	-	1.05596	0.233373	4.52475	6.04669e-06	0.000114222	Yes	OK	37.4039	14.5307	52.6527	17.3294	11.7321	44.3808	64.7732	48.8041
ENSMUSG00000078921	Tgtp2	100039796	T cell specific GTPase 2	chr11:49057195-49064212	-	1.06072	0.225636	4.70101	2.58873e-06	5.41591e-05	Yes	OK	50.5339	22.0897	69.4966	24.626	19.5535	83.0959	70.0825	55.3114
ENSMUSG00000041797	Abca9	217262	ATP-binding cassette, sub-family A (ABC1), member 9	chr11:110100821-110168153	-	1.06444	0.137264	7.75463	8.86002e-15	8.52461e-13	Yes	OK	253.052	144.303	325.552	146.844	141.763	320.108	336.608	319.938
ENSMUSG00000073555	Gm4951	240327	predicted gene 4951	chr18:60212076-60247820	+	1.06561	0.237745	4.48215	7.38938e-06	0.000135351	Yes	OK	22.7126	6.22368	33.7052	3.6483	8.79905	30.2167	31.8557	39.0433
ENSMUSG00000066058	Cldn19	242653	claudin 19	chr4:119255468-119259855	+	1.0731	0.206129	5.20594	1.93014e-07	5.36215e-06	Yes	OK	83.9589	41.3152	112.388	33.7468	48.8836	114.257	125.299	97.6083
ENSMUSG00000041134	Cyyr1	224405	cysteine and tyrosine-rich protein 1	chr16:85456243-85550373	-	1.0771	0.102297	10.5292	6.3403e-26	1.98259e-23	Yes	OK	792.286	461.64	1012.72	497.993	425.288	1033.03	973.722	1031.39
ENSMUSG00000025776	Crispld1	83691	cysteine-rich secretory protein LCCL domain containing 1	chr1:17727416-17766207	+	1.08121	0.184269	5.86756	4.42265e-09	1.72868e-07	Yes	OK	128.474	67.3812	169.203	56.5486	78.2138	174.69	153.969	178.949
ENSMUSG00000022949	Clic6	209195	chloride intracellular channel 6	chr16:92498146-92541241	+	1.0855	0.171822	6.31757	2.65711e-10	1.31066e-08	Yes	OK	269.119	144.605	352.128	111.273	177.936	380.542	347.227	328.615
ENSMUSG00000074151	Nlrc5	434341	NLR family, CARD domain containing 5	chr8:94472762-94527272	+	1.09527	0.22852	4.7929	1.64387e-06	3.60273e-05	Yes	OK	109.589	45.0978	152.584	23.7139	66.4817	132.198	143.351	182.202
ENSMUSG00000030450	Oca2	18431	oculocutaneous albinism II	chr7:56239770-56536517	+	1.10966	0.235691	4.70813	2.50003e-06	5.26179e-05	Yes	OK	63.9553	22.1257	91.8417	10.0328	34.2185	110.48	92.3815	72.6639
ENSMUSG00000059173	Pde1a	18573	phosphodiesterase 1A, calmodulin-dependent	chr2:79859024-79908399	-	1.11076	0.116663	9.52111	1.71345e-21	3.36323e-19	Yes	OK	406.712	230.09	524.46	235.315	224.865	511.795	516.062	545.522
ENSMUSG00000019990	Pde7b	29863	phosphodiesterase 7B	chr10:20398003-20725068	-	1.12266	0.124078	9.04803	1.45575e-19	2.42777e-17	Yes	OK	536.472	299.319	694.575	335.644	262.994	666.656	730.557	686.512
ENSMUSG00000018986	Slfn3	20557	schlafen 3	chr11:83191329-83215154	+	1.13642	0.217038	5.23604	1.64058e-07	4.62613e-06	Yes	OK	89.2546	39.1599	122.651	52.9003	25.4195	124.644	134.856	108.454
ENSMUSG00000074415	3110039I08Rik	73144	RIKEN cDNA 3110039I08 gene	chr9:41376525-41590019	+	1.13766	0.137478	8.27525	1.28191e-16	1.51673e-14	Yes	OK	278.743	152.122	363.157	160.525	143.718	364.489	382.268	342.714
ENSMUSG00000071636	Rimbp3	239731	RIMS binding protein 3	chr16:17208134-17213982	+	1.14697	0.197523	5.80677	6.36881e-09	2.42972e-07	Yes	OK	142.159	68.2214	191.451	87.5592	48.8836	210.573	181.577	182.202
ENSMUSG00000016496	Cd274	60533	CD274 antigen	chr19:29367437-29388094	+	1.1472	0.184681	6.21181	5.23787e-10	2.45899e-08	Yes	OK	192.081	96.1179	256.056	86.6471	105.589	244.566	315.371	208.231
ENSMUSG00000044749	Abca6	76184	ATP-binding cassette, sub-family A (ABC1), member 6	chr11:110236422-110251776	-	1.16376	0.186219	6.2494	4.12039e-10	1.966e-08	Yes	OK	385.984	189.904	516.704	251.733	128.075	538.235	507.567	504.309
ENSMUSG00000079017	Ifi27l2a	76933	interferon, alpha-inducible protein 27 like 2A	chr12:103442165-103443680	-	1.16384	0.230938	5.03963	4.66441e-07	1.18032e-05	Yes	OK	44.2305	16.2596	62.8777	10.0328	22.4865	64.2105	64.7732	59.6495
ENSMUSG00000057899	Adgrf2	435529	adhesion G protein-coupled receptor F2	chr17:42708936-42742179	-	1.16921	0.228775	5.11072	3.20941e-07	8.35067e-06	Yes	OK	39.9819	15.0524	56.6015	16.4173	13.6874	61.3777	52.031	56.3959
ENSMUSG00000033327	Tnxb	81877	tenascin XB	chr17:34670534-34719815	+	1.17103	0.161121	7.26802	3.64783e-13	2.68392e-11	Yes	OK	243.203	126.029	321.319	111.273	140.785	348.436	277.144	338.375
ENSMUSG00000039529	Atp8b1	54670	ATPase, class I, type 8B, member 1	chr18:64528978-64661000	-	1.17486	0.223336	5.26049	1.43671e-07	4.08413e-06	Yes	OK	50.4413	20.2984	70.5366	20.0656	20.5311	78.3746	58.4021	74.833
ENSMUSG00000078234	Klhdc7a	242721	kelch domain containing 7A	chr4:139962172-139968026	-	1.17616	0.233621	5.03448	4.79155e-07	1.209e-05	Yes	OK	74.334	25.5147	106.88	10.9449	40.0846	111.424	106.186	103.031
ENSMUSG00000000792	Slc5a5	114479	solute carrier family 5 (sodium iodide symporter), member 5	chr8:70882888-70892757	-	1.17621	0.174025	6.75886	1.39085e-11	8.28408e-10	Yes	OK	132.575	66.7284	176.473	61.109	72.3478	177.523	179.454	172.441
ENSMUSG00000036523	Greb1	268527	gene regulated by estrogen in breast cancer protein	chr12:16670614-16800886	-	1.18059	0.116405	10.1421	3.59147e-24	9.38661e-22	Yes	OK	454.722	247.16	593.097	263.59	230.731	613.777	575.526	589.988
ENSMUSG00000028037	Ifi44	99899	interferon-induced protein 44	chr3:151730922-151749959	-	1.18372	0.156117	7.58222	3.39688e-14	2.99211e-12	Yes	OK	272.982	141.442	360.675	117.658	165.227	335.216	375.897	370.911
ENSMUSG00000029798	Herc6	67138	hect domain and RLD 6	chr6:57580991-57665136	+	1.18881	0.145871	8.14977	3.64632e-16	4.09299e-14	Yes	OK	237.541	124.264	313.059	133.163	115.365	296.501	325.99	316.685
ENSMUSG00000021758	Ddx4	13206	DEAD (Asp-Glu-Ala-Asp) box polypeptide 4	chr13:112598332-112652310	-	1.19747	0.235699	5.08052	3.76408e-07	9.66463e-06	Yes	OK	42.0997	12.9034	61.564	8.20867	17.5981	48.1579	56.2784	80.2557
ENSMUSG00000024079	Eif2ak2	19106	eukaryotic translation initiation factor 2-alpha kinase 2	chr17:78852549-78882572	-	1.21169	0.128761	9.41038	4.94356e-21	9.40943e-19	Yes	OK	389.342	205.562	511.862	183.327	227.798	496.687	511.815	527.085
ENSMUSG00000022861	Dgkg	110197	diacylglycerol kinase, gamma	chr16:22466568-22657231	-	1.21218	0.172071	7.04469	1.85879e-12	1.24234e-10	Yes	OK	137.664	67.8341	184.217	71.1418	64.5264	189.799	174.144	188.709
ENSMUSG00000037016	Frem2	242022	Fras1 related extracellular matrix protein 2	chr3:53513937-53657355	-	1.21927	0.201987	6.03636	1.57625e-09	6.61911e-08	Yes	OK	119.841	53.4642	164.093	62.9332	43.9953	139.752	200.691	151.835
ENSMUSG00000008540	Mgst1	56615	microsomal glutathione S-transferase 1	chr6:138140536-138156752	+	1.22548	0.206762	5.92703	3.08462e-09	1.25324e-07	Yes	OK	256.42	111.961	352.726	67.4935	156.428	341.826	380.145	336.206
ENSMUSG00000035493	Tgfbi	21810	transforming growth factor, beta induced	chr13:56609602-56639339	+	1.23092	0.207061	5.94473	2.7691e-09	1.13559e-07	Yes	OK	138.583	60.1502	190.871	40.1313	80.1692	196.409	209.186	167.019
ENSMUSG00000020044	Timp3	21859	tissue inhibitor of metalloproteinase 3	chr10:86300411-86349505	+	1.23314	0.0722164	17.0757	2.2527e-65	2.6298e-62	Yes	OK	3221.74	1750.53	4202.55	1821.41	1679.64	4125.52	4165.66	4316.46
ENSMUSG00000053420	Gm4792	215472	predicted gene 4792	chr10:94293662-94298703	-	1.23594	0.11239	10.9969	3.95451e-28	1.44265e-25	Yes	OK	1281.36	676.796	1684.41	767.967	585.626	1710.08	1697.91	1645.24
ENSMUSG00000030107	Usp18	24110	ubiquitin specific peptidase 18	chr6:121245905-121270917	+	1.23767	0.176015	7.03164	2.04115e-12	1.35903e-10	Yes	OK	183.503	88.3324	246.951	72.0539	104.611	259.675	219.804	261.373
ENSMUSG00000002831	Plin4	57435	perilipin 4	chr17:56100590-56109802	-	1.23767	0.227138	5.44898	5.06599e-08	1.5901e-06	Yes	OK	95.9368	35.0291	136.542	18.2415	51.8166	150.139	139.103	120.384
ENSMUSG00000026185	Igfbp5	16011	insulin-like growth factor binding protein 5	chr1:72858064-72874865	-	1.24148	0.119148	10.4197	2.01661e-25	5.88547e-23	Yes	OK	2335.93	1223.32	3077.66	1026.08	1420.56	3090.6	3066.64	3075.75
ENSMUSG00000073424	Cyp4f15	106648	cytochrome P450, family 4, subfamily f, polypeptide 15	chr17:32685658-32703349	+	1.2463	0.233743	5.33192	9.71779e-08	2.87933e-06	Yes	OK	35.2046	10.9152	51.3975	9.12075	12.7097	56.6563	54.1547	43.3815
ENSMUSG00000040569	Slc26a7	208890	solute carrier family 26, member 7	chr4:14505196-14621778	-	1.25241	0.197036	6.35624	2.0675e-10	1.04035e-08	Yes	OK	131.147	58.4541	179.609	46.5158	70.3924	148.251	196.443	194.132
ENSMUSG00000050370	Ch25h	12642	cholesterol 25-hydroxylase	chr19:34473783-34475135	-	1.25948	0.236774	5.31933	1.0415e-07	3.03962e-06	Yes	OK	34.6712	9.0911	51.7246	5.47245	12.7097	59.4891	39.2887	56.3959
ENSMUSG00000029082	Bst1	12182	bone marrow stromal cell antigen 1	chr5:43818892-43843468	+	1.27154	0.152922	8.31498	9.17698e-17	1.1397e-14	Yes	OK	230.583	113.45	308.672	107.625	119.276	275.727	324.928	325.361
ENSMUSG00000054072	Iigp1	60440	interferon inducible GTPase 1	chr18:60376028-60392629	+	1.27393	0.179567	7.09448	1.29841e-12	8.8469e-11	Yes	OK	267.091	124.241	362.324	93.0316	155.45	326.718	355.722	404.532
ENSMUSG00000084866	A930006K02Rik	100503120	RIKEN cDNA A930006K02 gene	chr16:91465103-91470123	+	1.27858	0.234647	5.44894	5.06696e-08	1.5901e-06	Yes	OK	33.0299	9.48154	48.7288	8.20867	10.7544	53.8235	42.4743	49.8887
ENSMUSG00000020062	Slc5a8	216225	solute carrier family 5 (iodide transporter), member 8	chr10:88885991-88929515	+	1.28235	0.170004	7.54308	4.58988e-14	3.93988e-12	Yes	OK	169.689	80.1175	229.404	82.9988	77.2361	213.405	213.433	261.373
ENSMUSG00000036972	Zic4	22774	zinc finger protein of the cerebellum 4	chr9:91368971-91389348	+	1.285	0.227914	5.6381	1.71932e-08	5.99742e-07	Yes	OK	122.758	42.2632	176.422	20.9777	63.5487	158.638	165.65	204.977
ENSMUSG00000024164	C3	12266	complement component 3	chr17:57203966-57228136	-	1.28686	0.210232	6.12116	9.28962e-10	4.1392e-08	Yes	OK	133.542	54.4482	186.271	35.5709	73.3254	214.35	172.021	172.441
ENSMUSG00000061171	Slc38a11	320106	solute carrier family 38, member 11	chr2:65316632-65364026	-	1.29139	0.154861	8.33903	7.49012e-17	9.36854e-15	Yes	OK	239.278	115.793	321.601	124.042	107.544	308.777	361.031	294.994
ENSMUSG00000087259	2610035D17Rik	72386	RIKEN cDNA 2610035D17 gene	chr11:113043905-113201838	-	1.29284	0.18793	6.87936	6.01219e-12	3.7466e-10	Yes	OK	141.132	63.2113	193.079	50.1641	76.2585	195.464	210.248	173.526
ENSMUSG00000031842	Pde4c	110385	phosphodiesterase 4C, cAMP specific	chr8:70724063-70751176	+	1.31145	0.154969	8.4627	2.61257e-17	3.57411e-15	Yes	OK	301.308	144.342	405.951	118.57	170.115	427.755	380.145	409.955
ENSMUSG00000060586	H2-Eb1	14969	histocompatibility 2, class II antigen E beta	chr17:34305866-34316674	+	1.32668	0.230019	5.76771	8.0354e-09	3.01948e-07	Yes	OK	72.9771	23.0706	106.248	10.9449	35.1962	101.981	108.309	108.454
ENSMUSG00000031210	Gpr165	76206	G protein-coupled receptor 165	chrX:96713467-96719388	+	1.34041	0.20348	6.58745	4.47441e-11	2.44086e-09	Yes	OK	113.649	45.774	158.898	59.2849	32.2632	161.47	169.897	145.328
ENSMUSG00000021223	Papln	170721	papilin, proteoglycan-like sulfated glycoprotein	chr12:83763633-83792384	+	1.34261	0.189037	7.10239	1.22616e-12	8.42014e-11	Yes	OK	195.285	83.697	269.677	105.801	61.5934	256.842	246.351	305.839
ENSMUSG00000026303	Mlph	171531	melanophilin	chr1:90915099-90951142	+	1.35694	0.221597	6.12346	9.15643e-10	4.10072e-08	Yes	OK	105.82	36.9188	151.754	20.0656	53.772	155.805	146.536	152.92
ENSMUSG00000027360	Hdc	15186	histidine decarboxylase	chr2:126593659-126618678	-	1.36478	0.101725	13.4163	4.85344e-41	2.74157e-38	Yes	OK	827.444	408.99	1106.41	439.62	378.359	1059.47	1136.19	1123.58
ENSMUSG00000028370	Pappa	18491	pregnancy-associated plasma protein A	chr4:65124173-65357509	+	1.37994	0.198247	6.96073	3.38507e-12	2.20357e-10	Yes	OK	99.4512	39.9111	139.145	45.6037	34.2185	156.749	133.794	126.891
ENSMUSG00000030513	Pcsk6	18553	proprotein convertase subtilisin/kexin type 6	chr7:65862135-66050386	+	1.38913	0.132864	10.4552	1.3864e-25	4.1148e-23	Yes	OK	311.924	147.141	421.779	135.899	158.383	415.48	425.804	424.054
ENSMUSG00000067212	H2-T23	15040	histocompatibility 2, T region locus 23	chr17:36029976-36032701	-	1.3996	0.179584	7.79357	6.51399e-15	6.33703e-13	Yes	OK	410.449	175.008	567.41	122.218	227.798	553.343	541.547	607.34
ENSMUSG00000021614	Vcan	13003	versican	chr13:89655309-89742512	-	1.40636	0.160409	8.76734	1.82944e-18	2.71486e-16	Yes	OK	278.241	123.946	381.104	101.24	146.651	378.653	352.536	412.124
ENSMUSG00000037148	Arhgap10	78514	Rho GTPase activating protein 10	chr8:77250365-77517907	-	1.41013	0.0947464	14.8832	4.23785e-50	3.71045e-47	Yes	OK	1062.42	515.156	1427.27	477.927	552.385	1457.96	1384.66	1439.18
ENSMUSG00000046101	Mcmdc2	240697	minichromosome maintenance domain containing 2	chr1:9908637-9940954	+	1.41265	0.23773	5.94225	2.81134e-09	1.15022e-07	Yes	OK	25.8323	4.20273	40.2521	5.47245	2.93302	42.4922	42.4743	35.7897
ENSMUSG00000028862	Map3k6	53608	mitogen-activated protein kinase kinase kinase 6	chr4:133240817-133252928	+	1.4165	0.206932	6.84524	7.63479e-12	4.74088e-10	Yes	OK	140.479	52.5584	199.093	33.7468	71.3701	216.238	185.825	195.217
ENSMUSG00000029561	Oasl2	23962	2'-5' oligoadenylate synthetase-like 2	chr5:114896933-114912245	+	1.43591	0.126227	11.3756	5.53389e-30	2.15342e-27	Yes	OK	888.566	410.934	1206.99	344.764	477.104	1154.84	1224.32	1241.79
ENSMUSG00000060961	Slc4a4	54403	solute carrier family 4 (anion exchanger), member 4	chr5:88887259-89239656	+	1.43982	0.118435	12.157	5.26734e-34	2.24967e-31	Yes	OK	691.633	322.241	937.894	282.743	361.739	978.266	896.207	939.209
ENSMUSG00000022899	Slc15a2	57738	solute carrier family 15 (H+/peptide transporter), member 2	chr16:36750163-36784962	-	1.44486	0.0748899	19.2931	6.1382e-83	1.07486e-79	Yes	OK	1888.82	909.546	2541.66	915.723	903.369	2622.24	2498.55	2504.19
ENSMUSG00000047793	Sned1	208777	sushi, nidogen and EGF-like domains 1	chr1:93235896-93296448	+	1.47813	0.0846378	17.4642	2.68489e-68	3.35822e-65	Yes	OK	1415.4	664.473	1916.02	648.485	680.46	1979.19	1823.21	1945.66
ENSMUSG00000029417	Cxcl9	17329	chemokine (C-X-C motif) ligand 9	chr5:92321330-92328079	-	1.50667	0.237235	6.35094	2.14001e-10	1.06763e-08	Yes	OK	21.6621	1.43371	35.1477	0.912075	1.95535	36.8266	37.165	31.4516
ENSMUSG00000024899	Papss2	23972	3'-phosphoadenosine 5'-phosphosulfate synthase 2	chr19:32620004-32667187	+	1.53718	0.142138	10.8147	2.932e-27	1.02685e-24	Yes	OK	365.933	155.126	506.47	131.339	178.914	500.464	531.99	486.957
ENSMUSG00000104713	Gbp6	100702	guanylate binding protein 6	chr5:105270701-105293699	-	1.54457	0.217783	7.09224	1.31959e-12	8.95635e-11	Yes	OK	60.9159	18.3102	89.3197	20.9777	15.6428	96.3157	88.1341	83.5093
ENSMUSG00000025479	Cyp2e1	13106	cytochrome P450, family 2, subfamily e, polypeptide 1	chr7:140763831-140774977	+	1.54912	0.237801	6.51438	7.29916e-11	3.8615e-09	Yes	OK	25.911	2.86742	41.2733	1.82415	3.91069	44.3808	38.2268	41.2124
ENSMUSG00000032502	Stac	20840	src homology three (SH3) and cysteine rich domain	chr9:111561436-111690348	-	1.55484	0.209547	7.42002	1.17107e-13	9.25813e-12	Yes	OK	80.4317	26.1644	116.61	20.0656	32.2632	125.588	113.619	110.623
ENSMUSG00000096929	A330023F24Rik	320977	RIKEN cDNA A330023F24 gene	chr1:195017398-195037908	+	1.5807	0.102363	15.442	8.53842e-54	7.86928e-51	Yes	OK	1744.25	758.22	2401.6	841.845	674.594	2319.13	2394.49	2491.18
ENSMUSG00000027597	Ahcy	269378	S-adenosylhomocysteine hydrolase	chr2:155059311-155074497	-	1.60931	0.22746	7.07513	1.49307e-12	1.00558e-10	Yes	OK	56.8131	13.6843	85.5657	13.6811	13.6874	98.2043	94.5052	63.9877
ENSMUSG00000073421	H2-Ab1	14961	histocompatibility 2, class II antigen A, beta 1	chr17:34263226-34269418	+	1.65695	0.224627	7.37648	1.62532e-13	1.25934e-11	Yes	OK	93.2767	23.0378	140.103	11.857	34.2185	160.526	125.299	134.483
ENSMUSG00000003545	Fosb	14282	FBJ osteosarcoma oncogene B	chr7:19302695-19310045	-	1.66168	0.149164	11.1399	8.01912e-29	2.98772e-26	Yes	OK	304.878	117.558	429.758	102.152	132.963	468.359	409.877	411.039
ENSMUSG00000055214	Pld5	319455	phospholipase D family, member 5	chr1:175962305-176213942	-	1.67669	0.199442	8.40689	4.21033e-17	5.54339e-15	Yes	OK	125.063	39.5566	182.067	28.2743	50.839	183.189	166.711	196.301
ENSMUSG00000069516	Lyz2	17105	lysozyme 2	chr10:117277540-117282272	-	1.69292	0.210141	8.05611	7.87596e-16	8.72886e-14	Yes	OK	111.212	31.9977	164.022	20.9777	43.0176	183.189	162.464	146.412
ENSMUSG00000036594	H2-Aa	14960	histocompatibility 2, class II antigen A, alpha	chr17:34282750-34287771	-	1.73331	0.221463	7.82663	5.01106e-15	4.90216e-13	Yes	OK	93.6713	22.5489	141.086	11.857	33.2409	152.972	141.227	129.06
ENSMUSG00000023868	Pde10a	23984	phosphodiesterase 10A	chr17:8801744-8986648	+	1.74542	0.142503	12.2483	1.71489e-34	7.69985e-32	Yes	OK	1211.04	447.225	1720.25	545.421	349.029	1776.18	1687.29	1697.3
ENSMUSG00000048148	Nwd1	319555	NACHT and WD repeat domain containing 1	chr8:72646710-72714748	+	1.75563	0.111552	15.7382	8.28006e-56	8.52895e-53	Yes	OK	806.482	311.507	1136.46	336.556	286.458	1151.07	1051.24	1207.09
ENSMUSG00000025934	Gsta3	14859	glutathione S-transferase, alpha 3	chr1:21240584-21265575	+	1.75971	0.188286	9.34598	9.10403e-21	1.67811e-18	Yes	OK	196.153	61.9416	285.627	44.6917	79.1915	274.783	318.557	263.542
ENSMUSG00000034855	Cxcl10	15945	chemokine (C-X-C motif) ligand 10	chr5:92346638-92348889	-	1.77453	0.228858	7.75386	8.91416e-15	8.52983e-13	Yes	OK	63.7939	12.0538	98.2873	18.2415	5.86604	101.981	109.371	83.5093
ENSMUSG00000078994	Zfp429	72807	zinc finger protein 429	chr13:67389327-67399767	-	1.78548	0.237616	7.51414	5.72862e-14	4.82278e-12	Yes	OK	29.6155	1.88975	48.0993	1.82415	1.95535	51.9349	42.4743	49.8887
ENSMUSG00000058246	Gm10037	102637366	predicted gene 10037	chr13:67832729-67843292	+	1.79116	0.226519	7.90736	2.62911e-15	2.70814e-13	Yes	OK	67.8938	13.4547	104.186	20.0656	6.84371	91.5944	114.68	106.285
ENSMUSG00000002266	Zim1	22776	zinc finger, imprinted 1	chr7:6675442-6696432	-	1.91433	0.204143	9.37739	6.76266e-21	1.27334e-18	Yes	OK	209.863	52.6568	314.667	31.0105	74.3031	330.495	320.681	292.825
ENSMUSG00000063415	Cyp26b1	232174	cytochrome P450, family 26, subfamily b, polypeptide 1	chr6:84571413-84593810	-	1.98165	0.126008	15.7264	9.97522e-56	9.70423e-53	Yes	OK	446.907	146.262	647.337	133.163	159.361	659.102	664.722	618.186
ENSMUSG00000030111	A2m	232345	alpha-2-macroglobulin	chr6:121636172-121679238	+	2.00566	0.139674	14.3596	9.279e-47	6.77019e-44	Yes	OK	594.887	186.212	867.336	150.492	221.932	838.513	912.135	851.361
ENSMUSG00000006204	5430419D17Rik	71395	RIKEN cDNA 5430419D17 gene	chr7:131174401-131250945	+	2.00833	0.114981	17.4667	2.57094e-68	3.35822e-65	Yes	OK	3465.41	1136.39	5018.1	969.536	1303.24	5111.34	4726.32	5216.62
ENSMUSG00000031803	B3gnt3	72297	UDP-GlcNAc:betaGal beta-1,3-N-acetylglucosaminyltransferase 3	chr8:71691719-71701800	-	2.09262	0.217556	9.61874	6.66435e-22	1.40602e-19	Yes	OK	90.4273	15.8364	140.155	8.20867	23.4641	142.585	141.227	136.652
ENSMUSG00000044783	A730008H23Rik	212427	RIKEN cDNA A730008H23 gene	chr1:88264827-88277557	-	2.33423	0.0889899	26.2303	1.19902e-151	3.49933e-148	Yes	OK	1325.4	366.181	1964.88	379.423	352.94	2029.24	1924.08	1941.32
ENSMUSG00000044783	Hjurp	381280	Holliday junction recognition protein	chr1:88258855-88277579	-	2.33423	0.0889899	26.2303	1.19902e-151	3.49933e-148	Yes	OK	1325.4	366.181	1964.88	379.423	352.94	2029.24	1924.08	1941.32
ENSMUSG00000006154	Eps8l1	67425	EPS8-like 1	chr7:4464734-4480487	+	3.73964	0.186874	20.0116	4.3662e-89	9.55707e-86	Yes	OK	252.648	13.6515	411.979	14.5932	12.7097	435.309	395.011	405.617
ENSMUSG00000068457	Uty	22290	ubiquitously transcribed tetratricopeptide repeat gene, Y chromosome	chrY:1097143-1245759	-	5.60246	0.193636	28.9329	4.59963e-184	1.61088e-180	Yes	OK	621.229	0.977673	1034.73	0	1.95535	1064.19	1067.17	972.829
ENSMUSG00000056673	Kdm5d	20592	lysine (K)-specific demethylase 5D	chrY:897787-943811	+	6.02524	0.188581	31.9504	5.32774e-224	2.33235e-220	Yes	OK	854.581	0.977673	1423.65	0	1.95535	1443.79	1432.44	1394.71

## Sheet: Endo_3months_STZvsSham
Ensembl ID	Gene Symbol	Entrez ID	Description	Location	Strand	Log2 Fold Change	LFC Standard Error	Wald Statistic	p Value	FDR Adj p Value	Significant	Status	Mean	Mean_Endothelial_Sham_3m	Mean_Endothelial_Diabetic_3m	Endothelial_Sham_3m_AF_06_S6	Endothelial_Sham_3m_AF_10_S10	Endothelial_Sham_3m_AF_12_S12	Endothelial_Diabetic_3m_AF_02_S2	Endothelial_Diabetic_3m_AF_04_S4	Endothelial_Diabetic_3m_AF_08_S8
ENSMUSG00000020062	Slc5a8	216225	solute carrier family 5 (iodide transporter), member 8	chr10:88885991-88929515	+	-2.44934	0.254339	-9.63019	5.96176e-22	1.00438e-18	Yes	OK	41.1081	82.2161	0	126.498	66.3247	53.8256	0	0	0
ENSMUSG00000019768	Esr1	13982	estrogen receptor 1 (alpha)	chr10:4611988-5005633	+	-2.36141	0.16963	-13.921	4.72352e-44	3.97886e-40	Yes	OK	276.404	479.72	73.0888	394.503	496.365	548.291	80.5661	63.8421	74.8581
ENSMUSG00000007682	Dio2	13371	deiodinase, iodothyronine, type II	chr12:90724551-90739037	-	-1.92243	0.18658	-10.3035	6.79405e-25	1.63513e-21	Yes	OK	2064.02	3427.95	700.084	4888.4	2641.22	2754.23	757.73	560.163	782.359
ENSMUSG00000053420	Gm4792	215472	predicted gene 4792	chr10:94293662-94298703	-	-1.88268	0.169374	-11.1155	1.05406e-28	4.43943e-25	Yes	OK	758.437	1239.34	277.536	928.368	1622.82	1166.83	294.729	243.012	294.868
ENSMUSG00000035235	Trim13	66597	tripartite motif-containing 13	chr14:61599511-61605945	+	-1.70157	0.222217	-7.65725	1.8995e-14	1.10348e-11	Yes	OK	71.2634	118.629	23.8975	130.786	103.766	121.336	23.456	30.8913	17.3452
ENSMUSG00000051747	Ttn	22138	titin	chr2:76703983-76982547	-	-1.69495	0.168829	-10.0395	1.02209e-23	1.99429e-20	Yes	OK	199.774	316.991	82.5562	348.406	269.578	332.989	88.7247	81.3472	77.5968
ENSMUSG00000046000	Naa11	97243	N(alpha)-acetyltransferase 11, NatA catalytic subunit	chr5:97382208-97392330	-	-1.64233	0.245286	-6.69559	2.14798e-11	6.23914e-09	Yes	OK	52.2146	90.3906	14.0386	75.0413	117.673	78.4576	6.11895	19.5645	16.4323
ENSMUSG00000034674	Tdg	21665	thymine DNA glycosylase	chr10:82629837-82650494	+	-1.59127	0.208257	-7.64088	2.15736e-14	1.2115e-11	Yes	OK	91.2505	146.693	35.808	174.739	123.022	142.318	38.7533	33.9805	34.6903
ENSMUSG00000001985	Grik3	14807	glutamate receptor, ionotropic, kainate 3	chr4:125490830-125714173	+	-1.36638	0.132134	-10.3409	4.60297e-25	1.29244e-21	Yes	OK	421.91	620.431	223.39	557.45	695.339	608.503	218.242	233.744	218.184
ENSMUSG00000028794	A3galt2	215493	alpha 1,3-galactosyltransferase 2 (isoglobotriaosylceramide synthase)	chr4:128759257-128769298	+	-1.19065	0.180023	-6.61389	3.74342e-11	9.55535e-09	Yes	OK	178.032	257.942	98.1223	224.052	233.206	316.567	105.042	91.6443	97.6807
ENSMUSG00000099696	2900052N01Rik	73040	RIKEN cDNA 2900052N01 gene	chr9:46913602-46927366	+	-1.16507	0.146964	-7.92761	2.23396e-15	1.44752e-12	Yes	OK	484.435	686.721	282.149	546.729	799.105	714.329	272.293	281.111	293.042
ENSMUSG00000032221	Mns1	17427	meiosis-specific nuclear structural protein 1	chr9:72438528-72458576	+	-1.14245	0.231918	-4.92611	8.38844e-07	5.74472e-05	Yes	OK	182.766	276.094	89.4393	329.11	329.484	169.687	61.1895	135.922	71.2065
ENSMUSG00000066687	Zbtb16	235320	zinc finger and BTB domain containing 16	chr9:48654296-48835945	-	-1.11717	0.241127	-4.63313	3.60185e-06	0.000176911	Yes	OK	54.2266	83.1154	25.3378	123.282	63.1154	62.9486	24.4758	27.8022	23.7355
ENSMUSG00000019997	Ctgf	14219	connective tissue growth factor	chr10:24595441-24598682	+	-1.07509	0.249953	-4.30118	1.69891e-05	0.000611571	Yes	OK	2534.27	3955.06	1113.49	2647.89	2865.87	6351.42	1046.34	1263.46	1030.67
ENSMUSG00000096917	2500002B13Rik	78353	RIKEN cDNA 2500002B13 gene	chr8:57487962-57510262	+	-1.05336	0.19272	-5.46578	4.60868e-08	5.39183e-06	Yes	OK	201.019	284.545	117.494	363.414	212.881	277.339	99.9428	133.862	118.677
ENSMUSG00000031568	Rwdd4a	192174	RWD domain containing 4A	chr8:47533644-47552837	+	-1.04573	0.1556	-6.7206	1.80982e-11	5.44464e-09	Yes	OK	1703	2357.01	1049	3024.16	1846.39	2200.46	935.179	1117.24	1094.57
ENSMUSG00000061952	Olfr1377	258913	olfactory receptor 1377	chr11:50984702-50985626	+	-1.01577	0.252997	-4.01494	5.94619e-05	0.00161313	Yes	OK	17.9254	30.1913	5.65951	13.9362	31.0228	45.6149	6.11895	7.20798	3.65162
ENSMUSG00000031518	Spata4	69281	spermatogenesis associated 4	chr8:54600780-54610098	+	-1.00704	0.209365	-4.80998	1.50949e-06	9.21387e-05	Yes	OK	74.6403	105.818	43.4623	93.2656	103.766	120.423	40.793	49.4261	40.1678
ENSMUSG00000066800	Rnasel	24014	ribonuclease L (2', 5'-oligoisoadenylate synthetase-dependent)	chr1:153749425-153764221	+	1.00115	0.235305	4.2547	2.09327e-05	0.000716774	Yes	OK	38.0867	20.3087	55.8646	22.5124	19.2556	19.1583	56.0903	49.4261	62.0775
ENSMUSG00000019828	Grm1	14816	glutamate receptor, metabotropic 1	chr10:10686058-11082331	-	1.00454	0.183923	5.46177	4.71407e-08	5.44597e-06	Yes	OK	139.548	85.0401	194.056	87.9055	82.371	84.8437	172.35	232.715	177.103
ENSMUSG00000031343	Gabra3	14396	gamma-aminobutyric acid (GABA) A receptor, subunit alpha 3	chrX:72432675-72656246	-	1.00804	0.13336	7.55885	4.06654e-14	2.1409e-11	Yes	OK	405.15	259.341	550.959	268.005	279.206	230.811	504.813	600.321	547.742
ENSMUSG00000059361	Nrsn2	228777	neurensin 2	chr2:152368757-152376566	-	1.01889	0.185255	5.49994	3.79927e-08	4.60813e-06	Yes	OK	352.777	212.921	492.633	146.867	273.857	218.039	423.227	581.787	472.884
ENSMUSG00000053963	Stum	381310	mechanosensory transduction mediator	chr1:180432372-180483504	-	1.01916	0.1983	5.13949	2.75492e-07	2.30016e-05	Yes	OK	130.812	77.2708	184.354	90.0496	70.6037	71.1592	157.053	231.685	164.323
ENSMUSG00000037771	Slc32a1	22348	solute carrier family 32 (GABA vesicular transporter), member 1	chr2:158610757-158615747	+	1.02005	0.106777	9.55316	1.25802e-21	1.92672e-18	Yes	OK	636.783	410.862	862.704	392.359	421.483	418.745	863.791	899.967	824.352
ENSMUSG00000098008	A930001A20Rik	77127	RIKEN cDNA A930001A20 gene	chr3:14971200-15002727	+	1.02054	0.237776	4.29201	1.77066e-05	0.000630662	Yes	OK	39.0904	20.2053	57.9756	24.6564	14.9765	20.9829	64.2489	49.4261	60.2517
ENSMUSG00000024376	Epb41l4a	13824	erythrocyte membrane protein band 4.1 like 4a	chr18:33796326-34007206	-	1.02156	0.163412	6.25147	4.06605e-10	8.45688e-08	Yes	OK	212.452	131.51	293.394	134.002	133.719	126.809	284.531	341.864	253.787
ENSMUSG00000049946	BC030500	234290	cDNA sequence BC030500	chr8:58911754-58914298	+	1.02273	0.230549	4.43608	9.16103e-06	0.00037289	Yes	OK	49.4326	26.5713	72.2939	24.6564	33.1623	21.8952	70.3679	84.4363	62.0775
ENSMUSG00000029757	Dync1i1	13426	dynein cytoplasmic 1 intermediate chain 1	chr6:5725638-6028039	+	1.02296	0.141908	7.2086	5.65284e-13	2.21473e-10	Yes	OK	485.162	305.639	664.684	270.149	290.973	355.796	630.252	755.808	607.994
ENSMUSG00000058248	Kcnh1	16510	potassium voltage-gated channel, subfamily H (eag-related), member 1	chr1:192190776-192510159	+	1.03082	0.196583	5.24368	1.57407e-07	1.43581e-05	Yes	OK	109.015	64.2472	153.782	77.1853	59.9062	55.6502	164.192	132.833	164.323
ENSMUSG00000036295	Lrrn3	16981	leucine rich repeat protein 3, neuronal	chr12:41451667-41486057	-	1.03186	0.1259	8.19584	2.48846e-16	1.74679e-13	Yes	OK	727.742	462.267	993.217	413.799	548.783	424.219	984.131	1013.24	982.285
ENSMUSG00000005357	Slc1a6	20513	solute carrier family 1 (high affinity aspartate/glutamate transporter), member 6	chr10:78780495-78814825	+	1.03216	0.233327	4.42368	9.7033e-06	0.000388293	Yes	OK	72.3626	37.9249	106.8	20.3684	39.5809	53.8256	111.161	114.298	94.942
ENSMUSG00000046287	Pnma3	245468	paraneoplastic antigen MA3	chrX:73064786-73068191	+	1.03566	0.213133	4.85925	1.17831e-06	7.54788e-05	Yes	OK	95.1558	53.96	136.352	48.2408	71.6734	41.9657	119.319	131.803	157.932
ENSMUSG00000025089	Gfra1	14585	glial cell line derived neurotrophic factor family receptor alpha 1	chr19:58235580-58455398	-	1.04525	0.160545	6.51061	7.48475e-11	1.80137e-08	Yes	OK	277.65	170.395	384.905	203.684	161.533	145.968	354.899	435.568	364.249
ENSMUSG00000023192	Grm2	108068	glutamate receptor, metabotropic 2	chr9:106644533-106656109	-	1.04601	0.219481	4.76581	1.88095e-06	0.00010927	Yes	OK	70.0839	38.6279	101.54	34.3046	45.9994	35.5796	87.7049	125.625	91.2904
ENSMUSG00000052026	Slc6a7	240332	solute carrier family 6 (neurotransmitter transporter, L-proline), member 7	chr18:60995379-61014199	-	1.04633	0.213376	4.90368	9.40594e-07	6.36393e-05	Yes	OK	97.5407	54.8876	140.194	54.6729	71.6734	38.3165	129.518	159.605	131.458
ENSMUSG00000046523	Kctd4	67516	potassium channel tetramerisation domain containing 4	chr14:75955002-75965217	+	1.05017	0.247861	4.23691	2.26617e-05	0.000774405	Yes	OK	28.6853	13.1841	44.1865	17.1523	9.62778	12.7722	50.9912	35.0102	46.5581
ENSMUSG00000036915	Kirrel2	243911	kin of IRRE like 2 (Drosophila)	chr7:30447765-30457515	-	1.05673	0.205076	5.15289	2.56508e-07	2.20479e-05	Yes	OK	86.5776	49.1385	124.017	38.5927	51.3481	57.4748	133.597	114.298	124.155
ENSMUSG00000041468	Gpr12	14738	G-protein coupled receptor 12	chr5:146582149-146584404	-	1.05898	0.252166	4.19954	2.67463e-05	0.000883518	Yes	OK	28.3094	11.8582	44.7607	10.7202	13.9068	10.9476	25.4956	57.6638	51.1226
ENSMUSG00000064065	Ipcef1	320495	interaction protein for cytohesin exchange factors 1	chr10:6886364-6980465	-	1.06623	0.225079	4.73713	2.16771e-06	0.000122139	Yes	OK	85.6022	45.7724	125.432	52.5289	49.2086	35.5796	135.637	85.466	155.194
ENSMUSG00000039057	Myo16	244281	myosin XVI	chr8:10153910-10634742	+	1.07702	0.173535	6.20638	5.42185e-10	1.10051e-07	Yes	OK	172.566	102.407	242.724	117.922	89.8592	99.4405	275.353	225.507	227.313
ENSMUSG00000025418	Bsnd	140475	Bartter syndrome, infantile, with sensorineural deafness (Barttin)	chr4:106483457-106492243	-	1.08027	0.242666	4.45167	8.52048e-06	0.000352689	Yes	OK	75.1476	35.8827	114.413	22.5124	57.7667	27.3689	145.835	82.3769	115.026
ENSMUSG00000025927	Tfap2b	21419	transcription factor AP-2 beta	chr1:19208913-19238845	+	1.08338	0.127659	8.4865	2.12953e-17	1.88822e-14	Yes	OK	1225.07	757.076	1693.07	830.814	761.664	678.75	1451.21	1916.29	1711.69
ENSMUSG00000097316	Gm10516	100038712	predicted gene 10516	chr1:192136897-192151025	+	1.09032	0.177887	6.12928	8.8275e-10	1.67098e-07	Yes	OK	125.378	73.4405	177.315	71.8252	79.1617	69.3347	184.588	172.991	174.365
ENSMUSG00000036907	C1ql2	226359	complement component 1, q subcomponent-like 2	chr1:120340581-120343174	+	1.09861	0.139844	7.85595	3.96757e-15	2.47561e-12	Yes	OK	502.439	305.232	699.646	296.949	342.321	276.426	679.203	806.264	613.471
ENSMUSG00000036242	3632451O06Rik	67419	RIKEN cDNA 3632451O06 gene	chr14:49682018-49783367	-	1.13213	0.239347	4.73009	2.2442e-06	0.000125192	Yes	OK	197.391	92.8179	301.963	82.5454	103.766	92.1421	187.648	529.271	188.971
ENSMUSG00000026413	Pkp1	18772	plakophilin 1	chr1:135871393-135919207	-	1.14928	0.237134	4.84654	1.25634e-06	7.95695e-05	Yes	OK	108.989	51.2667	166.711	22.5124	73.8129	57.4748	158.073	198.734	143.326
ENSMUSG00000030838	Ush1c	72088	Usher syndrome 1C	chr7:46195350-46238490	-	1.1533	0.248695	4.63739	3.52831e-06	0.000173805	Yes	OK	60.1762	24.9893	95.3632	11.7922	44.9296	18.246	109.121	79.2877	97.6807
ENSMUSG00000031654	Cbln1	12404	cerebellin 1 precursor protein	chr8:87468852-87472592	-	1.15816	0.217174	5.33285	9.66808e-08	9.58107e-06	Yes	OK	70.4161	36.2892	104.543	34.3046	41.7204	32.8427	83.6256	112.238	117.765
ENSMUSG00000074207	Adh1	11522	alcohol dehydrogenase 1 (class I)	chr3:138277644-138290691	+	1.1606	0.254349	4.56303	5.04215e-06	0.000230204	Yes	OK	17.4385	5.03537	29.8415	2.14404	7.48827	5.47379	21.4163	37.0696	31.0387
ENSMUSG00000043144	Aqp6	11831	aquaporin 6	chr15:99601399-99605477	+	1.16867	0.23119	5.05504	4.30296e-07	3.29509e-05	Yes	OK	45.3941	21.668	69.1203	17.1523	21.3951	26.4566	72.4075	71.05	63.9033
ENSMUSG00000031253	Srpx2	68792	sushi-repeat-containing protein, X-linked 2	chrX:133908424-133932446	+	1.1695	0.232122	5.0383	4.69687e-07	3.51681e-05	Yes	OK	41.566	19.7392	63.3928	18.2243	18.1858	22.8075	63.2291	64.8718	62.0775
ENSMUSG00000038418	Egr1	13653	early growth response 1	chr18:34861206-34864956	+	1.17385	0.170239	6.8953	5.37499e-12	1.81105e-09	Yes	OK	716.293	404.57	1028.02	547.801	377.623	288.286	1034.1	1010.15	1039.8
ENSMUSG00000003411	Rab3b	69908	RAB3B, member RAS oncogene family	chr4:108879069-108943324	+	1.19791	0.222286	5.38906	7.08286e-08	7.41149e-06	Yes	OK	57.3675	28.1503	86.5846	33.2326	25.6741	25.5443	80.5661	98.8522	80.3355
ENSMUSG00000022044	Stmn4	56471	stathmin-like 4	chr14:66344295-66361680	+	1.20089	0.208111	5.77041	7.90778e-09	1.18949e-06	Yes	OK	297.414	153.086	441.741	81.4734	198.974	178.81	404.87	492.202	428.152
ENSMUSG00000026885	Ttll11	74410	tubulin tyrosine ligase-like family, member 11	chr2:35751225-35979624	-	1.3076	0.130299	10.0354	1.06539e-23	1.99429e-20	Yes	OK	681.608	373.092	990.123	311.957	408.646	398.674	1084.07	919.532	966.765
ENSMUSG00000024647	Cbln2	12405	cerebellin 2 precursor protein	chr18:86712064-86718283	+	1.33137	0.141814	9.38815	6.10629e-21	8.57272e-18	Yes	OK	302.813	161.88	443.747	146.867	181.858	156.915	417.108	469.548	444.584
ENSMUSG00000096914	Galntl6	270049	UDP-N-acetyl-alpha-D-galactosamine:polypeptide N-acetylgalactosaminyltransferase-like 6	chr8:57774051-58911627	-	1.40313	0.230111	6.09761	1.07664e-09	1.97153e-07	Yes	OK	90.2196	36.3909	144.048	45.0248	26.7438	37.4042	180.509	93.7037	157.932
ENSMUSG00000034353	Ramp1	51801	receptor (calcitonin) activity modifying protein 1	chr1:91179821-91206790	+	1.50408	0.234251	6.42081	1.3555e-10	3.12824e-08	Yes	OK	45.0821	15.9712	74.1931	13.9362	13.9068	20.0706	81.586	67.9609	73.0323
ENSMUSG00000050663	Trhde	237553	TRH-degrading enzyme	chr10:114398820-114801370	-	2.21911	0.186838	11.8772	1.55477e-32	8.73107e-29	Yes	OK	653.249	179.914	1126.58	256.212	172.23	111.3	1140.16	1136.8	1102.79
ENSMUSG00000035296	Sgcg	24053	sarcoglycan, gamma (dystrophin-associated glycoprotein)	chr14:61219114-61258490	-	5.8901	0.200704	29.3473	2.59028e-189	4.36384e-185	Yes	OK	511.813	2.39112	1021.24	0	5.34876	1.8246	1051.44	959.69	1052.58

## Sheet: Endo_6months_STZvsSham
Ensembl ID	Gene Symbol	Entrez ID	Description	Location	Strand	Log2 Fold Change	LFC Standard Error	Wald Statistic	p Value	FDR Adj p Value	Significant	Status	Mean	Mean_Endothelial_Sham_6m	Mean_Endothelial_Diabetic_6m	Endothelial_Sham_6m_AF_TD_2_S2	Endothelial_Sham_6m_AF_TD_4_6_S49	Endothelial_Diabetic_6m_AF_TD_14_16_S12	Endothelial_Diabetic_6m_AF_TD_18_S15
ENSMUSG00000026678	Rgs5	19737	regulator of G-protein signaling 5	chr1:169655500-169695813	+	-3.07623	0.107922	-28.5044	1.03462e-178	1.74292e-174	Yes	OK	4101.04	7533.8	668.276	8400.64	6666.96	636.447	700.105
ENSMUSG00000030249	Abcc9	20928	ATP-binding cassette, sub-family C (CFTR/MRP), member 9	chr6:142587861-142702274	-	-2.82856	0.149538	-18.9153	8.53476e-80	4.79256e-76	Yes	OK	517.632	976.723	58.5415	1131.6	821.843	66.437	50.6459
ENSMUSG00000056492	Adgrf5	224792	adhesion G protein-coupled receptor F5	chr17:43389465-43459557	+	-2.77475	0.149153	-18.6034	3.01755e-77	1.27084e-73	Yes	OK	606.358	1138.68	74.0395	1322.76	954.594	59.697	88.382
ENSMUSG00000020154	Ptprb	19263	protein tyrosine phosphatase, receptor type, B	chr10:116301373-116389538	+	-2.54004	0.129036	-19.6848	2.91064e-86	2.45163e-82	Yes	OK	840.418	1508.37	172.468	1630.45	1386.29	147.317	197.618
ENSMUSG00000040584	Abcb1a	18671	ATP-binding cassette, sub-family B (MDR/TAP), member 1A	chr5:8660091-8748570	+	-2.07479	0.154554	-13.4244	4.35189e-41	1.04731e-37	Yes	OK	483.11	863.218	103.002	1013.02	713.412	80.8799	125.125
ENSMUSG00000061353	Cxcl12	20315	chemokine (C-X-C motif) ligand 12	chr6:117168534-117181368	+	-2.07448	0.135876	-15.2674	1.26011e-52	4.24555e-49	Yes	OK	866.376	1492.69	240.066	1753.11	1232.26	237.825	242.306
ENSMUSG00000030237	Slco1a4	28250	solute carrier organic anion transporter family, member 1a4	chr6:141805439-141856171	-	-2.07221	0.139044	-14.9032	3.14023e-50	8.81671e-47	Yes	OK	762.048	1318.72	205.373	1480.18	1157.27	170.425	240.32
ENSMUSG00000006386	Tek	21687	endothelial-specific receptor tyrosine kinase	chr4:94739288-94874976	+	-1.98614	0.153523	-12.9371	2.77903e-38	5.85194e-35	Yes	OK	357.598	630.926	84.2703	725.779	536.073	72.2142	96.3265
ENSMUSG00000026814	Eng	13805	endoglin	chr2:32646594-32682669	+	-1.90635	0.159935	-11.9195	9.3633e-33	1.43395e-29	Yes	OK	323.562	577.133	69.9918	706.357	447.909	64.5113	75.4723
ENSMUSG00000027375	Mal	17153	myelin and lymphocyte protein, T cell differentiation protein	chr2:127633225-127656695	-	-1.90438	0.161945	-11.7594	6.31596e-32	8.18451e-29	Yes	OK	312.536	562.408	62.6647	699.201	425.615	56.8085	68.5209
ENSMUSG00000027800	Tm4sf1	17112	transmembrane 4 superfamily member 1	chr3:57287063-57301919	-	-1.89362	0.162877	-11.6261	3.03693e-31	3.41068e-28	Yes	OK	202.533	366.58	38.4858	407.867	325.292	47.1799	29.7917
ENSMUSG00000031871	Cdh5	12562	cadherin 5	chr8:104101624-104144502	+	-1.89256	0.16531	-11.4486	2.39063e-30	2.36898e-27	Yes	OK	219.359	403.45	35.2668	497.823	309.078	30.8114	39.7223
ENSMUSG00000032911	Cspg4	121021	chondroitin sulfate proteoglycan 4	chr9:56865103-56899870	+	-1.8502	0.166972	-11.0809	1.55365e-28	1.37751e-25	Yes	OK	115.515	217.368	13.6612	234.089	200.647	15.4057	11.9167
ENSMUSG00000038146	Notch3	18131	notch 3	chr17:32120892-32166852	-	-1.83231	0.146185	-12.5342	4.85311e-36	8.17555e-33	Yes	OK	289.547	492.147	86.9475	503.957	480.337	91.4713	82.4237
ENSMUSG00000040488	Ltbp4	108075	latent transforming growth factor beta binding protein 4	chr7:27311559-27333663	-	-1.83173	0.142744	-12.8323	1.08047e-37	2.0224e-34	Yes	OK	546.541	921.638	171.444	1047.78	795.495	149.243	193.646
ENSMUSG00000036256	Igfbp7	29817	insulin-like growth factor binding protein 7	chr5:77349239-77408045	-	-1.79433	0.156601	-11.458	2.14496e-30	2.25838e-27	Yes	OK	300.662	521.884	79.4392	584.712	459.056	95.3227	63.5556
ENSMUSG00000041378	Cldn5	12741	claudin 5	chr16:18776846-18778262	+	-1.79084	0.156714	-11.4275	3.04925e-30	2.85375e-27	Yes	OK	390.899	677.802	103.996	786.09	569.514	80.8799	127.111
ENSMUSG00000042284	Itga1	109700	integrin alpha 1	chr13:114958080-115101964	-	-1.74922	0.16531	-10.5814	3.63363e-26	2.91487e-23	Yes	OK	216.129	389.98	42.2786	429.334	350.626	26.96	57.5973
ENSMUSG00000030247	Kcnj8	16523	potassium inwardly-rectifying channel, subfamily J, member 8	chr6:142564836-142571614	-	-1.65431	0.167066	-9.90213	4.07517e-23	2.74601e-20	Yes	OK	110.094	202.119	18.0695	222.845	181.393	19.2571	16.882
ENSMUSG00000024066	Xdh	22436	xanthine dehydrogenase	chr17:73883894-73950196	-	-1.65279	0.167187	-9.88587	4.79384e-23	3.10604e-20	Yes	OK	142.016	266.475	17.5579	341.423	191.527	20.22	14.8958
ENSMUSG00000025902	Sox17	20671	SRY (sex determining region Y)-box 17	chr1:4490927-4497354	-	-1.60198	0.167221	-9.58003	9.70206e-22	5.63589e-19	Yes	OK	97.6434	179.128	16.1589	178.889	179.366	14.4428	17.875
ENSMUSG00000016494	Cd34	12490	CD34 antigen	chr1:194938820-194961292	+	-1.5976	0.160553	-9.95064	2.50569e-23	1.83525e-20	Yes	OK	275.727	471.141	80.3132	567.334	374.947	71.2513	89.3751
ENSMUSG00000027435	Cd93	17064	CD93 antigen	chr2:148436650-148443535	-	-1.59759	0.167145	-9.55809	1.1995e-21	6.73557e-19	Yes	OK	134.244	244.431	24.0581	282.134	206.727	17.3314	30.7847
ENSMUSG00000028780	Sema3c	20348	sema domain, immunoglobulin domain (Ig), short basic domain, secreted, (semaphorin) 3C	chr5:17574815-17730267	+	-1.58294	0.159807	-9.90535	3.94586e-23	2.74601e-20	Yes	OK	175.308	298.272	52.3433	312.801	283.743	50.0685	54.6181
ENSMUSG00000030218	Mgp	17313	matrix Gla protein	chr6:136872434-136875823	-	-1.53438	0.165692	-9.26044	2.03598e-20	1.07182e-17	Yes	OK	224.077	392.259	55.8945	487.601	296.917	45.2542	66.5348
ENSMUSG00000021388	Aspn	66695	asporin	chr13:49544442-49567562	+	-1.52349	0.166745	-9.13665	6.44148e-20	3.19156e-17	Yes	OK	76.1482	142.998	9.29813	143.111	142.885	8.6657	9.93056
ENSMUSG00000039349	C130074G19Rik	226777	RIKEN cDNA C130074G19 gene	chr1:184871925-184883036	-	-1.51137	0.161447	-9.36138	7.8705e-21	4.27698e-18	Yes	OK	181.064	306.49	55.6378	338.356	274.623	61.6227	49.6528
ENSMUSG00000021638	Ocln	18260	occludin	chr13:100497366-100552498	-	-1.48462	0.165675	-8.96103	3.21657e-19	1.50518e-16	Yes	OK	129.657	225.506	33.8074	241.245	209.768	28.8857	38.7292
ENSMUSG00000074743	Thbd	21824	thrombomodulin	chr2:148404470-148408188	-	-1.4837	0.167112	-8.87849	6.77736e-19	2.71837e-16	Yes	OK	105.437	188.381	22.493	209.556	167.206	22.1457	22.8403
ENSMUSG00000032125	Robo4	74144	roundabout guidance receptor 4	chr9:37401896-37414023	+	-1.48254	0.166644	-8.89643	5.76697e-19	2.42876e-16	Yes	OK	130.314	242.061	18.5661	319.956	164.166	19.2571	17.875
ENSMUSG00000079018	Ly6c1	17067	lymphocyte antigen 6 complex, locus C1	chr15:75045014-75048837	-	-1.468	0.163981	-8.95223	3.48369e-19	1.58612e-16	Yes	OK	211.648	360.632	62.6647	438.534	282.73	56.8085	68.5209
ENSMUSG00000067818	Myl9	98932	myosin, light polypeptide 9, regulatory	chr2:156775463-156781657	+	-1.45784	0.161483	-9.02785	1.75075e-19	8.42663e-17	Yes	OK	236.531	396.105	76.9565	439.556	352.653	95.3227	58.5903
ENSMUSG00000027861	Casq2	12373	calsequestrin 2	chr3:102086454-102146512	+	-1.44509	0.167255	-8.64003	5.6199e-18	2.15165e-15	Yes	OK	91.0272	164.963	17.0916	184	145.925	18.2943	15.8889
ENSMUSG00000031239	Itm2a	16431	integral membrane protein 2A	chrX:107397194-107403360	-	-1.44213	0.157491	-9.15693	5.33964e-20	2.72581e-17	Yes	OK	405.303	664.303	146.303	828.002	500.605	137.688	154.917
ENSMUSG00000004891	Nes	18008	nestin	chr3:87971092-87980451	+	-1.43954	0.163202	-8.82057	1.13876e-18	4.46127e-16	Yes	OK	200.57	338.174	62.9649	400.712	275.637	69.3256	56.6042
ENSMUSG00000027111	Itga6	16403	integrin alpha 6	chr2:71786938-71858427	+	-1.43926	0.161402	-8.91721	4.78192e-19	2.06554e-16	Yes	OK	224.129	373.797	74.4606	436.49	311.104	64.5113	84.4098
ENSMUSG00000031375	Bgn	12111	biglycan	chrX:73483600-73495936	+	-1.43427	0.166603	-8.60893	7.37482e-18	2.76081e-15	Yes	OK	97.0063	179.283	14.7297	214.667	143.898	10.5914	18.8681
ENSMUSG00000054690	Emcn	59308	endomucin	chr3:137341077-137431069	+	-1.42975	0.167266	-8.54774	1.25527e-17	4.49921e-15	Yes	OK	99.4023	179.261	19.544	209.556	148.965	20.22	18.8681
ENSMUSG00000025324	Atp10a	11982	ATPase, class V, type 10A	chr7:58658201-58829426	+	-1.415	0.167037	-8.47118	2.42927e-17	8.52571e-15	Yes	OK	162.967	285.822	40.1113	362.89	208.754	38.5142	41.7084
ENSMUSG00000005397	Nid1	18073	nidogen 1	chr13:13437601-13512275	+	-1.41145	0.167248	-8.43928	3.19292e-17	1.09771e-14	Yes	OK	88.7026	159.847	17.5579	172.756	146.939	20.22	14.8958
ENSMUSG00000032035	Ets1	23871	E26 avian leukemia oncogene 1, 5' domain	chr9:32696041-32757820	+	-1.40706	0.164515	-8.55278	1.20157e-17	4.40035e-15	Yes	OK	140.38	237.76	42.9999	262.712	212.808	44.2914	41.7084
ENSMUSG00000054404	Slfn5	327978	schlafen 5	chr11:82952101-82964850	+	-1.38478	0.167244	-8.28001	1.23164e-16	3.91475e-14	Yes	OK	144.063	257.328	30.7981	335.29	179.366	30.8114	30.7847
ENSMUSG00000075602	Ly6a	110454	lymphocyte antigen 6 complex, locus A	chr15:74994876-74998031	-	-1.38012	0.166435	-8.29226	1.11117e-16	3.59976e-14	Yes	OK	234.105	401.948	66.2612	501.912	301.984	49.1056	83.4167
ENSMUSG00000050919	Zfp366	238803	zinc finger protein 366	chr13:99184822-99247032	+	-1.37944	0.167231	-8.24871	1.60113e-16	4.99493e-14	Yes	OK	92.6984	163.385	22.0116	170.711	156.059	21.1828	22.8403
ENSMUSG00000069833	Ahnak	66395	AHNAK nucleoprotein (desmoyokin)	chr19:8989283-9076926	+	-1.34093	0.114149	-11.7472	7.30198e-32	8.78637e-29	Yes	OK	811.485	1210.02	412.952	1299.25	1120.79	421.731	404.174
ENSMUSG00000035783	Acta2	11475	actin, alpha 2, smooth muscle, aorta	chr19:34240335-34255373	-	-1.33728	0.164862	-8.11151	4.9993e-16	1.53124e-13	Yes	OK	90.9784	169.83	12.1263	138	201.661	18.2943	5.95834
ENSMUSG00000028776	Tinagl1	94242	tubulointerstitial nephritis antigen-like 1	chr4:130165599-130175122	-	-1.33517	0.167158	-7.98746	1.37744e-15	3.86739e-13	Yes	OK	142.45	253.23	31.6703	325.067	181.393	38.5142	24.8264
ENSMUSG00000034738	Nostrin	329416	nitric oxide synthase trafficker	chr2:69135799-69189329	+	-1.33365	0.166421	-8.01369	1.11319e-15	3.17845e-13	Yes	OK	89.5057	162.958	16.0532	189.111	136.805	21.1828	10.9236
ENSMUSG00000023959	Clic5	224796	chloride intracellular channel 5	chr17:44188571-44280168	+	-1.31955	0.166837	-7.90921	2.59018e-15	7.15316e-13	Yes	OK	82.9073	149.114	16.7008	151.289	146.939	11.5543	21.8472
ENSMUSG00000026193	Fn1	14268	fibronectin 1	chr1:71585472-71653234	-	-1.3161	0.110531	-11.9071	1.08689e-32	1.52581e-29	Yes	OK	1426.99	2110.04	743.943	2153.83	2066.26	655.705	832.181
ENSMUSG00000021904	Sema3g	218877	sema domain, immunoglobulin domain (Ig), short basic domain, secreted, (semaphorin) 3G	chr14:31217872-31229511	+	-1.31601	0.166905	-7.8848	3.15047e-15	8.56014e-13	Yes	OK	141.039	241.711	40.3662	239.2	244.222	53.9199	26.8125
ENSMUSG00000026921	Egfl7	353156	EGF-like domain 7	chr2:26583863-26592682	+	-1.29446	0.166813	-7.75996	8.49545e-15	2.23616e-12	Yes	OK	150.305	255.715	44.8954	313.823	197.607	50.0685	39.7223
ENSMUSG00000029298	Gbp9	236573	guanylate-binding protein 9	chr5:105078393-105110292	-	-1.29426	0.167291	-7.73662	1.02097e-14	2.64605e-12	Yes	OK	98.0196	171.003	25.036	174.8	167.206	18.2943	31.7778
ENSMUSG00000033191	Tie1	21846	tyrosine kinase with immunoglobulin-like and EGF-like domains 1	chr4:118471190-118489849	-	-1.26372	0.167277	-7.55464	4.20031e-14	1.02549e-11	Yes	OK	122.901	213.408	32.3934	255.556	171.259	24.0714	40.7153
ENSMUSG00000026222	Sp100	20684	nuclear antigen Sp100	chr1:85649987-85709997	+	-1.25135	0.163644	-7.64678	2.06072e-14	5.18132e-12	Yes	OK	78.5051	146.238	10.7726	189.111	103.364	9.62855	11.9167
ENSMUSG00000048572	Tmem252	226040	transmembrane protein 252	chr19:24674007-24679661	+	-1.24568	0.167208	-7.44984	9.34547e-14	2.18658e-11	Yes	OK	87.8958	153.238	22.5534	167.645	138.832	18.2943	26.8125
ENSMUSG00000047867	Gimap6	231931	GTPase, IMAP family member 6	chr6:48701582-48708244	-	-1.24489	0.164917	-7.54859	4.39983e-14	1.05885e-11	Yes	OK	91.6658	167.594	15.7379	206.489	128.698	9.62855	21.8472
ENSMUSG00000034903	Cobll1	319876	Cobl-like 1	chr2:65088338-65238626	-	-1.23977	0.166778	-7.43365	1.05639e-13	2.43781e-11	Yes	OK	115.111	193.466	36.7564	213.645	173.286	30.8114	42.7014
ENSMUSG00000032440	Tgfbr2	21813	transforming growth factor, beta receptor II	chr9:116087694-116175363	-	-1.20698	0.159567	-7.5641	3.90547e-14	9.67523e-12	Yes	OK	201.362	316.725	85.9997	361.867	271.583	88.5827	83.4167
ENSMUSG00000026840	Lamc3	23928	laminin gamma 3	chr2:31887280-31946535	+	-1.20083	0.166924	-7.19386	6.29833e-13	1.39607e-10	Yes	OK	126.239	210.848	41.6311	249.423	172.273	36.5885	46.6737
ENSMUSG00000004044	Ptrf	19285	polymerase I and transcript release factor	chr11:100956735-100970617	-	-1.19007	0.133938	-8.88529	6.3755e-19	2.61955e-16	Yes	OK	504.448	744.293	264.603	812.668	675.918	287.894	241.313
ENSMUSG00000026365	Cfh	12628	complement component factor h	chr1:140085854-140183411	-	-1.18648	0.142789	-8.30936	9.62223e-17	3.24192e-14	Yes	OK	336.734	503.484	169.983	547.912	459.056	179.091	160.875
ENSMUSG00000019899	Lama2	16773	laminin, alpha 2	chr10:26981284-27616942	-	-1.18593	0.167153	-7.09492	1.29424e-12	2.83154e-10	Yes	OK	100.645	168.928	32.3631	163.556	174.3	25.9971	38.7292
ENSMUSG00000003032	Klf4	16600	Kruppel-like factor 4 (gut)	chr4:55527136-55532475	-	-1.1828	0.167163	-7.07571	1.48685e-12	3.21122e-10	Yes	OK	97.3696	163.429	31.3097	180.934	145.925	29.8485	32.7709
ENSMUSG00000032849	Abcc4	239273	ATP-binding cassette, sub-family C (CFTR/MRP), member 4	chr14:118482691-118706219	-	-1.17795	0.167264	-7.04247	1.88856e-12	4.02718e-10	Yes	OK	140.575	239.412	41.7368	293.378	185.447	29.8485	53.625
ENSMUSG00000055322	Tns1	21961	tensin 1	chr1:73910230-74124449	-	-1.16723	0.119796	-9.7435	1.96656e-22	1.18317e-19	Yes	OK	759.358	1096.44	422.279	1163.29	1029.58	460.245	384.313
ENSMUSG00000024620	Pdgfrb	18596	platelet derived growth factor receptor, beta polypeptide	chr18:61045149-61085067	+	-1.15319	0.116972	-9.85869	6.28643e-23	3.92227e-20	Yes	OK	669.838	961.524	378.152	1015.07	907.979	392.845	363.459
ENSMUSG00000046280	She	214547	src homology 2 domain-containing transforming protein E	chr3:89831369-89858846	+	-1.14431	0.166935	-6.85482	7.14009e-12	1.41508e-09	Yes	OK	85.8415	147.625	24.0581	158.445	136.805	17.3314	30.7847
ENSMUSG00000031616	Ednra	13617	endothelin receptor type A	chr8:77663028-77724452	-	-1.13627	0.164861	-6.89232	5.48898e-12	1.11406e-09	Yes	OK	62.6153	111.975	13.2553	116.534	107.417	9.62855	16.882
ENSMUSG00000028073	Pear1	73182	platelet endothelial aggregation receptor 1	chr3:87749096-87768953	-	-1.12838	0.161744	-6.97634	3.02979e-12	6.30122e-10	Yes	OK	61.9579	114.633	9.28303	145.156	84.1097	9.62855	8.93751
ENSMUSG00000020928	Higd1b	75689	HIG1 domain family, member 1B	chr11:102836295-102838039	+	-1.12562	0.160531	-7.01184	2.3521e-12	4.95294e-10	Yes	OK	47.7107	89.5838	5.83753	94.0446	85.123	7.70284	3.97223
ENSMUSG00000020077	Srgn	19073	serglycin	chr10:62494427-62507755	-	-1.12328	0.166993	-6.72654	1.73744e-11	3.1472e-09	Yes	OK	106.055	180.86	31.2493	227.956	133.765	33.6999	28.7986
ENSMUSG00000028763	Hspg2	15530	perlecan (heparan sulfate proteoglycan 2)	chr4:137468802-137570630	+	-1.11719	0.160923	-6.94237	3.85586e-12	7.92145e-10	Yes	OK	207.186	320.761	93.612	357.778	283.743	109.766	77.4584
ENSMUSG00000037003	Tns2	209039	tensin 2	chr15:102102987-102116401	+	-1.10988	0.136926	-8.10567	5.24565e-16	1.57801e-13	Yes	OK	451.005	655.776	246.233	730.89	580.661	256.12	236.347
ENSMUSG00000048120	Entpd1	12495	ectonucleoside triphosphate diphosphohydrolase 1	chr19:40659769-40741602	+	-1.10416	0.167291	-6.60024	4.10481e-11	7.12883e-09	Yes	OK	99.1551	164.954	33.3562	181.956	147.952	25.9971	40.7153
ENSMUSG00000037820	Tgm2	21817	transglutaminase 2, C polypeptide	chr2:158116404-158146392	-	-1.09941	0.162715	-6.75666	1.4121e-11	2.61409e-09	Yes	OK	184.9	287.742	82.0577	338.356	237.128	86.657	77.4584
ENSMUSG00000029484	Anxa3	11745	annexin A3	chr5:96793384-96845968	+	-1.09522	0.16704	-6.55663	5.50391e-11	9.36554e-09	Yes	OK	119.222	194.541	43.9023	227.956	161.126	50.0685	37.7361
ENSMUSG00000032232	Cgnl1	68178	cingulin-like 1	chr9:71626506-71771602	-	-1.09388	0.135599	-8.06704	7.20247e-16	2.12865e-13	Yes	OK	374.605	541.583	207.627	570.401	512.765	216.642	198.611
ENSMUSG00000041445	Mmrn2	105450	multimerin 2	chr14:34375503-34404286	+	-1.09384	0.167216	-6.54151	6.09008e-11	1.02594e-08	Yes	OK	121.413	203.287	39.5393	258.623	147.952	43.3285	35.75
ENSMUSG00000036381	F630111L10Rik	320463	RIKEN cDNA F630111L10 gene	chr3:59146295-59153628	-	-1.09176	0.163734	-6.6679	2.59485e-11	4.6503e-09	Yes	OK	67.6474	121.198	14.0973	140.045	102.35	19.2571	8.93751
ENSMUSG00000036381	P2ry14	140795	purinergic receptor P2Y, G-protein coupled, 14	chr3:59114622-59132462	-	-1.09176	0.163734	-6.6679	2.59485e-11	4.6503e-09	Yes	OK	67.6474	121.198	14.0973	140.045	102.35	19.2571	8.93751
ENSMUSG00000033149	Phldb2	208177	pleckstrin homology like domain, family B, member 2	chr16:45746230-45844378	-	-1.09039	0.16601	-6.56823	5.09172e-11	8.75256e-09	Yes	OK	71.679	124.22	19.1381	135.956	112.484	14.4428	23.8334
ENSMUSG00000019846	Lama4	16775	laminin, alpha 4	chr10:38965514-39110188	+	-1.07299	0.167231	-6.41622	1.39699e-10	2.26286e-08	Yes	OK	79.1063	131.838	26.3746	140.045	123.631	27.9228	24.8264
ENSMUSG00000025083	Afap1l2	226250	actin filament associated protein 1-like 2	chr19:56912353-57008575	-	-1.06369	0.164923	-6.44964	1.12113e-10	1.86996e-08	Yes	OK	68.6778	120.189	17.1671	141.067	99.3102	13.48	20.8542
ENSMUSG00000043631	Ecm2	407800	extracellular matrix protein 2, female organ and adipocyte specific	chr13:49504809-49532789	+	-1.05768	0.165558	-6.38857	1.67446e-10	2.66945e-08	Yes	OK	67.365	116.615	18.1148	134.934	98.2969	16.3685	19.8611
ENSMUSG00000031538	Plat	18791	plasminogen activator, tissue	chr8:22757721-22782848	+	-1.05443	0.153862	-6.85311	7.22622e-12	1.4155e-09	Yes	OK	412.039	611.278	212.8	634.801	587.754	266.711	158.889
ENSMUSG00000027985	Lef1	16842	lymphoid enhancer binding factor 1	chr3:131112790-131224357	+	-1.05335	0.164931	-6.38657	1.69646e-10	2.67089e-08	Yes	OK	69.1781	120.678	17.6787	136.978	104.377	12.5171	22.8403
ENSMUSG00000048939	Atp13a5	268878	ATPase type 13A5	chr16:29231913-29378732	-	-1.05187	0.155478	-6.76536	1.32978e-11	2.48905e-09	Yes	OK	58.7647	112.655	4.87468	156.4	68.9091	5.77713	3.97223
ENSMUSG00000050234	Gja4	14612	gap junction protein, alpha 4	chr4:127311419-127314039	-	-1.04507	0.157954	-6.61629	3.68325e-11	6.46334e-09	Yes	OK	48.2528	90.668	5.83753	110.4	70.9359	7.70284	3.97223
ENSMUSG00000051669	AU021092	239691	expressed sequence AU021092	chr16:5211818-5222299	-	-1.04469	0.165484	-6.31293	2.738e-10	4.11824e-08	Yes	OK	73.2048	126.309	20.1009	150.267	102.35	16.3685	23.8334
ENSMUSG00000016087	Fli1	14247	Friend leukemia integration 1	chr9:32422203-32541452	-	-1.03965	0.166427	-6.24687	4.18764e-10	6.13434e-08	Yes	OK	70.599	119.638	21.5603	130.845	108.431	18.2943	24.8264
ENSMUSG00000033960	9430020K01Rik	240185	RIKEN cDNA 9430020K01 gene	chr18:4634928-4682869	+	-1.0392	0.102414	-10.147	3.41623e-24	2.6159e-21	Yes	OK	1065.85	1472.93	658.767	1402.49	1543.36	641.262	676.271
ENSMUSG00000051243	Islr2	320563	immunoglobulin superfamily containing leucine-rich repeat 2	chr9:58196296-58201799	-	-1.03795	0.162482	-6.38809	1.6797e-10	2.66945e-08	Yes	OK	283.05	432.482	133.618	532.579	332.385	155.02	112.215
ENSMUSG00000000530	Acvrl1	11482	activin A receptor, type II-like 1	chr15:101128521-101145336	+	-1.03638	0.163273	-6.34751	2.18825e-10	3.38195e-08	Yes	OK	312.77	479.838	145.702	586.757	372.92	112.654	178.75
ENSMUSG00000020788	Atp2a3	53313	ATPase, Ca++ transporting, ubiquitous	chr11:72961168-72993043	+	-1.03506	0.166646	-6.21112	5.26079e-10	7.57464e-08	Yes	OK	120.314	191.204	49.4245	159.467	222.941	46.2171	52.632
ENSMUSG00000026547	Tagln2	21346	transgelin 2	chr1:172500245-172507375	+	-1.03261	0.167242	-6.17433	6.64464e-10	9.32796e-08	Yes	OK	124.369	201.194	47.5441	243.289	159.099	39.4771	55.6112
ENSMUSG00000027684	Mecom	14013	MDS1 and EVI1 complex locus	chr3:30236568-30509487	-	-1.03015	0.163269	-6.30955	2.79847e-10	4.13626e-08	Yes	OK	51.9374	92.1394	11.7355	99.1558	85.123	11.5543	11.9167
ENSMUSG00000015053	Gata2	14461	GATA binding protein 2	chr6:88198663-88207032	+	-1.02808	0.161129	-6.38049	1.76519e-10	2.75336e-08	Yes	OK	64.476	116.66	12.2924	145.156	88.1632	7.70284	16.882
ENSMUSG00000017754	Pltp	18830	phospholipid transfer protein	chr2:164839517-164857708	-	-1.02712	0.165774	-6.19591	5.79492e-10	8.27299e-08	Yes	OK	706.864	1200.41	213.317	1420.89	979.928	170.425	256.209
ENSMUSG00000032198	Dock6	319899	dedicator of cytokinesis 6	chr9:21800179-21852635	-	-1.02539	0.151528	-6.76703	1.3145e-11	2.4881e-09	Yes	OK	266.859	390.531	143.187	439.556	341.506	146.354	140.021
ENSMUSG00000048489	8430408G22Rik	213393	RIKEN cDNA 8430408G22 gene	chr6:116650683-116652847	+	-1.0186	0.163614	-6.22561	4.79675e-10	6.96604e-08	Yes	OK	56.7194	99.7928	13.6461	111.422	88.1632	16.3685	10.9236
ENSMUSG00000060548	Tnfrsf19	29820	tumor necrosis factor receptor superfamily, member 19	chr14:60963833-61046855	-	-1.01662	0.166984	-6.08814	1.14228e-09	1.51519e-07	Yes	OK	74.5816	123.691	25.4722	130.845	116.538	22.1457	28.7986
ENSMUSG00000038496	Slc19a3	80721	solute carrier family 19, member 3	chr1:83012522-83038448	-	-1.01561	0.160688	-6.32041	2.60877e-10	3.99521e-08	Yes	OK	50.4881	91.6327	9.34343	99.1558	84.1097	5.77713	12.9097
ENSMUSG00000028655	Mfsd2a	76574	major facilitator superfamily domain containing 2A	chr4:122946850-122961188	-	-1.01472	0.166382	-6.09871	1.06927e-09	1.4296e-07	Yes	OK	90.2463	151.771	28.7213	179.911	123.631	36.5885	20.8542
ENSMUSG00000044337	Ackr3	12778	atypical chemokine receptor 3	chr1:90203979-90215722	+	-1.01319	0.167208	-6.05943	1.36605e-09	1.77019e-07	Yes	OK	93.1571	152.718	33.596	164.578	140.858	42.3656	24.8264
ENSMUSG00000097767	Miat	330166	myocardial infarction associated transcript (non-protein coding)	chr5:112213227-112228948	-	1.28172	0.143659	8.922	4.57933e-19	2.03009e-16	Yes	OK	709.784	333.966	1085.6	364.934	302.998	874.273	1296.93

## Sheet: Retina_1month_STZvsSham
Ensembl ID	Gene Symbol	Entrez ID	Description	Location	Strand	Log2 Fold Change	LFC Standard Error	Wald Statistic	p Value	FDR Adj p Value	Significant	Status	Mean	Mean_Retinal_Sham_1m	Mean_Retinal_Diabetic_1m	Retinal_Sham_1m_AF01_S1	Retinal_Sham_1m_AF02_S2	Retinal_Sham_1m_AF03_S3	Retinal_Diabetic_1m_AF07_S6	Retinal_Diabetic_1m_AF08_S7	Retinal_Diabetic_1m_AF09_S8
ENSMUSG00000035296	Sgcg	24053	sarcoglycan, gamma (dystrophin-associated glycoprotein)	chr14:61219114-61258490	-	-4.93872	0.189854	-26.0133	3.50554e-149	5.79326e-145	Yes	OK	306.336	611.774	0.89869	718.827	634.494	482.002	1.71246	0.983615	0
ENSMUSG00000027401	Tgm3	21818	transglutaminase 3, E polypeptide	chr2:130012339-130050399	+	-3.52088	0.187941	-18.734	2.61542e-78	7.20373e-75	Yes	OK	155.006	301.145	8.86741	235.178	313.451	354.807	10.2747	6.8853	9.4422
ENSMUSG00000048087	Gm4737	11615	predicted gene 4737	chr16:46152990-46155077	-	-2.39	0.21677	-11.0255	2.87807e-28	1.16007e-25	Yes	OK	32.4913	64.9827	0	82.8236	58.5687	53.5557	0	0	0
ENSMUSG00000043091	Tuba1c	22146	tubulin, alpha 1C	chr15:99029890-99038105	+	-2.37642	0.20997	-11.3179	1.0701e-29	4.77958e-27	Yes	OK	48.3253	91.9974	4.65324	80.7785	79.1762	116.037	4.28114	5.90169	3.77688
ENSMUSG00000058626	Capn11	268958	calpain 11	chr17:45630203-45659309	-	-1.94553	0.20991	-9.26839	1.8898e-20	4.00396e-18	Yes	OK	45.5381	82.8352	8.241	64.4183	78.0916	105.996	9.4185	4.91807	10.3864
ENSMUSG00000040152	Thbs1	21825	thrombospondin 1	chr2:118111875-118127133	+	-1.94101	0.178347	-10.8833	1.3847e-27	4.76742e-25	Yes	OK	167.499	284.39	50.6091	344.587	317.789	190.792	50.5174	54.0988	47.211
ENSMUSG00000030237	Slco1a4	28250	solute carrier organic anion transporter family, member 1a4	chr6:141805439-141856171	-	-1.91144	0.161318	-11.8489	2.18037e-32	1.16235e-29	Yes	OK	127.227	211.624	42.8299	217.795	201.737	215.339	40.2427	34.4265	53.8205
ENSMUSG00000073402	Gm8909	667977	predicted gene 8909	chr17:36164443-36168537	-	-1.81648	0.215579	-8.42604	3.57575e-17	5.22946e-15	Yes	OK	20.1836	40.3672	0	55.2157	36.8766	29.0094	0	0	0
ENSMUSG00000073411	H2-D1	14964	histocompatibility 2, D region locus 1	chr17:35263093-35267497	+	-1.80439	0.123033	-14.6659	1.06585e-48	1.46786e-45	Yes	OK	1555.26	2481.16	629.353	2929.5	2575.94	1938.05	667.858	643.284	576.918
ENSMUSG00000073411	H2-L	14980	histocompatibility 2, D region locus L	chr17:35263122-35266730	+	-1.80439	0.123033	-14.6659	1.06585e-48	1.46786e-45	Yes	OK	1555.26	2481.16	629.353	2929.5	2575.94	1938.05	667.858	643.284	576.918
ENSMUSG00000025350	Rdh5	19682	retinol dehydrogenase 5	chr10:128913590-128919297	-	-1.78635	0.194406	-9.18881	3.97229e-20	7.72307e-18	Yes	OK	180.404	306.543	54.2656	419.23	330.805	169.593	54.7986	56.066	51.9321
ENSMUSG00000027875	Hmgcs2	15360	3-hydroxy-3-methylglutaryl-Coenzyme A synthase 2	chr3:98280430-98310738	+	-1.77255	0.208678	-8.49419	1.99324e-17	3.07853e-15	Yes	OK	72.5475	127.66	17.435	174.85	134.491	73.6391	12.8434	18.6887	20.7728
ENSMUSG00000028780	Sema3c	20348	sema domain, immunoglobulin domain (Ig), short basic domain, secreted, (semaphorin) 3C	chr5:17574815-17730267	+	-1.73125	0.210616	-8.21995	2.03596e-16	2.78068e-14	Yes	OK	85.3574	150.354	20.3609	177.917	201.737	71.4076	19.6932	19.6723	21.7171
ENSMUSG00000086262	A930031H19Rik	77835	RIKEN cDNA A930031H19 gene	chr4:131000831-131010474	-	-1.6736	0.176651	-9.47405	2.69188e-21	6.44724e-19	Yes	OK	110.107	179.167	41.0474	190.187	183.298	164.014	29.1117	37.3774	56.6532
ENSMUSG00000023403	Stk31	77485	serine threonine kinase 31	chr6:49395603-49469502	+	-1.65544	0.216687	-7.63978	2.17593e-14	2.33502e-12	Yes	OK	19.6136	37.6727	1.55443	35.788	30.3689	46.8613	1.71246	2.95084	0
ENSMUSG00000073406	H2-Bl	14963	histocompatibility 2, blastocyst	chr17:36080188-36084249	-	-1.6469	0.216451	-7.60863	2.77011e-14	2.95347e-12	Yes	OK	23.4169	44.9222	1.91164	61.3508	46.638	26.7779	0.856228	3.93446	0.94422
ENSMUSG00000097662	A630020A06	328489	uncharacterized A630020A06	chr15:3996038-4015858	+	-1.63485	0.207298	-7.88644	3.10936e-15	3.67037e-13	Yes	OK	49.5582	85.0425	14.074	95.0937	99.7837	60.2502	10.2747	19.6723	12.2749
ENSMUSG00000043020	Wdr63	242253	WD repeat domain 63	chr3:146040525-146108036	-	-1.61681	0.200751	-8.0538	8.02592e-16	1.01249e-13	Yes	OK	63.4785	106.687	20.2698	81.8011	95.4453	142.815	23.1181	21.6395	16.0517
ENSMUSG00000026830	Ermn	77767	ermin, ERM-like protein	chr2:58045114-58052752	-	-1.60211	0.212394	-7.54311	4.58886e-14	4.66971e-12	Yes	OK	60.2062	104.863	15.5496	150.309	107.376	56.903	11.9872	16.7214	17.9402
ENSMUSG00000048108	Tmem72	319776	transmembrane protein 72	chr6:116692724-116716758	-	-1.53737	0.216912	-7.08753	1.36523e-12	1.0847e-10	Yes	OK	31.9776	57.8031	6.15207	69.5309	73.7532	30.1251	6.84982	6.8853	4.7211
ENSMUSG00000021306	Gpr137b	83924	G protein-coupled receptor 137B	chr13:13357619-13393624	-	-1.48925	0.136826	-10.8843	1.36999e-27	4.76742e-25	Yes	OK	185.996	283.579	88.4137	300.619	270.067	280.052	95.0413	76.7219	93.4778
ENSMUSG00000030108	Slc6a13	14412	solute carrier family 6 (neurotransmitter transporter, GABA), member 13	chr6:121300295-121337718	+	-1.48583	0.210862	-7.04642	1.83573e-12	1.42429e-10	Yes	OK	83.5059	141.325	25.6873	213.705	137.745	72.5234	29.968	20.6559	26.4382
ENSMUSG00000036814	Slc6a20a	102680	solute carrier family 6 (neurotransmitter transporter), member 20A	chr9:123636906-123678832	-	-1.47745	0.21616	-6.83497	8.20213e-12	5.8426e-10	Yes	OK	55.0505	96.6713	13.4296	139.062	105.207	45.7455	17.9808	14.7542	7.55376
ENSMUSG00000079491	H2-T10	15024	histocompatibility 2, T region locus 10	chr17:36115870-36121444	-	-1.46491	0.216127	-6.77802	1.21836e-11	8.08207e-10	Yes	OK	17.6665	33.2926	2.04033	32.7204	31.4536	35.7038	5.13737	0.983615	0
ENSMUSG00000043424	Eif3j2	100042807	eukaryotic translation initiation factor 3, subunit J2	chr2:122028582-122053631	+	-1.45322	0.216166	-6.72271	1.78381e-11	1.13819e-09	Yes	OK	23.0664	40.6365	5.49633	46.0131	37.9612	37.9353	6.84982	4.91807	4.7211
ENSMUSG00000022512	Cldn1	12737	claudin 1	chr16:26356645-26371839	-	-1.43769	0.215872	-6.65992	2.73968e-11	1.67689e-09	Yes	OK	51.6843	89.7407	13.6279	123.724	100.868	44.6298	10.2747	9.83615	20.7728
ENSMUSG00000063796	Slc22a8	19879	solute carrier family 22 (organic anion transporter), member 8	chr19:8591253-8611835	+	-1.43225	0.213521	-6.70779	1.97599e-11	1.24165e-09	Yes	OK	47.8339	81.364	14.3038	108.386	92.1914	43.514	11.9872	17.7051	13.2191
ENSMUSG00000091705	H2-Q2	15013	histocompatibility 2, Q region locus 2	chr17:35342332-35345722	+	-1.42866	0.216944	-6.58539	4.53687e-11	2.64001e-09	Yes	OK	26.0926	46.3478	5.83733	64.4183	43.3842	31.2408	6.84982	6.8853	3.77688
ENSMUSG00000079162	Trim43b	666747	tripartite motif-containing 43B	chr9:89084623-89092835	-	-1.42814	0.209954	-6.80219	1.03044e-11	7.00051e-10	Yes	OK	12.9795	25.9589	0	17.3827	30.3689	30.1251	0	0	0
ENSMUSG00000019303	Psmc3ip	19183	proteasome (prosome, macropain) 26S subunit, ATPase 3, interacting protein	chr11:101092140-101095435	-	-1.42008	0.121722	-11.6666	1.88871e-31	9.45842e-29	Yes	OK	274.11	409.156	139.064	415.14	425.165	387.163	155.833	136.722	124.637
ENSMUSG00000040170	Fmo2	55990	flavin containing monooxygenase 2	chr1:162875046-162898712	-	-1.41947	0.216468	-6.55742	5.47473e-11	3.13064e-09	Yes	OK	22.6828	39.8824	5.4832	47.0356	35.792	36.8196	6.84982	3.93446	5.66532
ENSMUSG00000051920	Rspo2	239405	R-spondin 2	chr15:43020794-43170818	-	-1.35406	0.151428	-8.94195	3.82362e-19	6.94387e-17	Yes	OK	125.856	188.775	62.9369	176.895	193.06	196.371	68.4982	57.0496	63.2627
ENSMUSG00000026043	Col3a1	12825	collagen, type III, alpha 1	chr1:45311537-45349706	+	-1.33421	0.21406	-6.23288	4.57926e-10	2.19353e-08	Yes	OK	38.3097	64.3008	12.3186	77.711	68.3301	46.8613	20.5495	8.85253	7.55376
ENSMUSG00000030849	Fgfr2	14183	fibroblast growth factor receptor 2	chr7:130162450-130266808	-	-1.32599	0.214472	-6.18257	6.30679e-10	2.93396e-08	Yes	OK	43.7777	73.379	14.1764	108.386	71.5839	40.1668	14.5559	14.7542	13.2191
ENSMUSG00000000392	Fap	14089	fibroblast activation protein	chr2:62500935-62574021	-	-1.31978	0.216591	-6.09343	1.10516e-09	4.96301e-08	Yes	OK	30.4708	54.6622	6.27946	78.7335	61.8225	23.4306	4.28114	9.83615	4.7211
ENSMUSG00000023943	Sult1c1	20888	sulfotransferase family, cytosolic, 1C, member 1	chr17:53961614-53990631	-	-1.31736	0.215205	-6.12141	9.2749e-10	4.24434e-08	Yes	OK	33.8073	61.8929	5.72177	78.7335	83.5146	23.4306	2.56868	10.8198	3.77688
ENSMUSG00000100410	2310020H05Rik	69603	RIKEN cDNA 2310020H05 gene	chr13:99076527-99087921	-	-1.30452	0.206823	-6.30741	2.83737e-10	1.40176e-08	Yes	OK	11.2333	22.4667	0	22.4953	29.2843	15.6204	0	0	0
ENSMUSG00000026365	Cfh	12628	complement component factor h	chr1:140085854-140183411	-	-1.30073	0.15878	-8.19205	2.56805e-16	3.42254e-14	Yes	OK	270.526	403.168	137.883	488.761	428.419	292.325	137.853	120.001	155.796
ENSMUSG00000079436	Kcnj13	100040591	potassium inwardly-rectifying channel, subfamily J, member 13	chr1:87384576-87394729	-	-1.30007	0.216661	-6.00046	1.96765e-09	8.36401e-08	Yes	OK	26.0453	46.5648	5.52566	49.0806	69.4147	21.1991	5.99359	4.91807	5.66532
ENSMUSG00000032988	Slc16a8	57274	solute carrier family 16 (monocarboxylic acid transporters), member 8	chr15:79251015-79254748	-	-1.299	0.199493	-6.51151	7.43997e-11	4.1679e-09	Yes	OK	115.25	181.124	49.3764	264.831	169.198	109.343	50.5174	56.066	41.5457
ENSMUSG00000035200	Chrnb4	108015	cholinergic receptor, nicotinic, beta polypeptide 4	chr9:55028155-55048544	-	-1.29312	0.171698	-7.53133	5.02245e-14	5.06104e-12	Yes	OK	136.619	205.869	67.3699	228.02	187.637	201.95	71.9231	44.2627	85.924
ENSMUSG00000060427	Zfp868	234362	zinc finger protein 868	chr8:69610653-69625548	-	-1.29219	0.107575	-12.012	3.07184e-33	1.81305e-30	Yes	OK	633.991	916.537	351.444	852.776	852.5	1044.34	324.51	352.134	377.688
ENSMUSG00000055202	Zfp811	240063	zinc finger protein 811	chr17:32795675-32809931	-	-1.27223	0.138259	-9.20176	3.52136e-20	6.92785e-18	Yes	OK	211.971	309.52	114.421	281.191	302.605	344.765	101.891	132.788	108.585
ENSMUSG00000066224	Arid3c	550619	AT rich interactive domain 3C (BRIGHT-like)	chr4:41723835-41731142	-	-1.26297	0.213492	-5.91579	3.30296e-09	1.32487e-07	Yes	OK	27.9289	45.9675	9.89042	38.8555	47.7226	51.3242	10.2747	12.787	6.60954
ENSMUSG00000047115	Fam221a	231946	family with sequence similarity 221, member A	chr6:49367738-49389904	+	-1.25446	0.198698	-6.3134	2.72977e-10	1.36704e-08	Yes	OK	89.9363	139.878	39.9942	96.1162	118.222	205.297	41.0989	36.3937	42.4899
ENSMUSG00000021702	Thbs4	21828	thrombospondin 4	chr13:92751585-92794818	-	-1.25197	0.21514	-5.81935	5.90777e-09	2.22904e-07	Yes	OK	32.5691	58.8556	6.28253	83.8461	73.7532	18.9677	3.42491	7.86892	7.55376
ENSMUSG00000042010	Acacb	100705	acetyl-Coenzyme A carboxylase beta	chr5:114165517-114250758	+	-1.24974	0.18977	-6.58554	4.53241e-11	2.64001e-09	Yes	OK	70.9548	108.37	33.5392	82.8236	110.63	131.658	27.3993	36.3937	36.8246
ENSMUSG00000015401	Tmem27	57394	transmembrane protein 27	chrX:164092188-164118859	+	-1.24901	0.206842	-6.03845	1.55603e-09	6.69662e-08	Yes	OK	127.362	201.853	52.8709	306.754	201.737	97.0698	48.805	54.0988	55.709
ENSMUSG00000028836	Slc30a2	230810	solute carrier family 30 (zinc transporter), member 2	chr4:134343045-134354484	+	-1.24166	0.168484	-7.36963	1.71108e-13	1.57096e-11	Yes	OK	123.779	183.881	63.6775	138.039	206.075	207.528	66.7858	60.9841	63.2627
ENSMUSG00000036098	Myrf	225908	myelin regulatory factor	chr19:10208270-10240748	-	-1.22318	0.210733	-5.80439	6.45997e-09	2.40988e-07	Yes	OK	61.4303	98.3867	24.4739	127.814	117.137	50.2085	28.2555	19.6723	25.4939
ENSMUSG00000034258	Mfsd7c	217721	major facilitator superfamily domain containing 7C	chr12:85746538-85813585	+	-1.22018	0.21364	-5.71135	1.12081e-08	3.9748e-07	Yes	OK	42.9244	69.8264	16.0224	85.8911	86.7684	36.8196	15.4121	13.7706	18.8844
ENSMUSG00000079033	Mef2b	17259	myocyte enhancer factor 2B	chr8:70152760-70167488	+	-1.21065	0.207725	-5.82815	5.60444e-09	2.12917e-07	Yes	OK	40.179	63.4956	16.8624	63.3958	81.3454	45.7455	18.837	14.7542	16.996
ENSMUSG00000079033	2310045n01rik-mef2b	105980076	2310045N01Rik-mef2b readthrough	chr8:70139498-70167488	+	-1.21065	0.207725	-5.82815	5.60444e-09	2.12917e-07	Yes	OK	40.179	63.4956	16.8624	63.3958	81.3454	45.7455	18.837	14.7542	16.996
ENSMUSG00000017754	Pltp	18830	phospholipid transfer protein	chr2:164839517-164857708	-	-1.20645	0.176774	-6.82483	8.80291e-12	6.13826e-10	Yes	OK	125.184	185.93	64.4383	236.201	185.467	136.121	66.7858	70.8203	55.709
ENSMUSG00000031548	Sfrp1	20377	secreted frizzled-related protein 1	chr8:23411501-23449632	+	-1.19045	0.214463	-5.55086	2.84273e-08	9.12214e-07	Yes	OK	79.0597	128.216	29.9033	191.21	140.999	52.44	28.2555	25.574	35.8804
ENSMUSG00000030450	Oca2	18431	oculocutaneous albinism II	chr7:56239770-56536517	+	-1.18305	0.21329	-5.5467	2.91109e-08	9.26948e-07	Yes	OK	25.5518	46.4605	4.64317	69.5309	54.2303	15.6204	3.42491	2.95084	7.55376
ENSMUSG00000028174	Rpe65	19892	retinal pigment epithelium 65	chr3:159599180-159625307	+	-1.18201	0.209411	-5.64446	1.65702e-08	5.68131e-07	Yes	OK	371.654	690.928	52.3802	1043.99	774.408	254.39	53.9423	54.0988	49.0994
ENSMUSG00000071042	Rasgrp3	240168	RAS, guanyl releasing protein 3	chr17:75465537-75529053	+	-1.16685	0.181778	-6.41913	1.37059e-10	7.25973e-09	Yes	OK	79.6091	117.922	41.2965	128.837	132.322	92.6068	43.6676	46.2299	33.9919
ENSMUSG00000020781	Tsen54	76265	tRNA splicing endonuclease subunit 54	chr11:115814738-115823102	+	-1.1655	0.140655	-8.28621	1.1691e-16	1.61004e-14	Yes	OK	407.34	582.128	232.553	478.536	531.457	736.391	214.913	241.969	240.776
ENSMUSG00000010311	Optc	269120	opticin	chr1:133897193-133907173	-	-1.15901	0.182843	-6.33883	2.31517e-10	1.17364e-08	Yes	OK	78.3472	115.98	40.7147	137.017	114.968	95.954	37.674	34.4265	50.0437
ENSMUSG00000032327	Stra6	20897	stimulated by retinoic acid gene 6	chr9:58129348-58153997	+	-1.14731	0.216835	-5.29118	1.21533e-07	3.36988e-06	Yes	OK	154.017	262.446	45.5886	361.97	301.52	123.848	46.2363	44.2627	46.2668
ENSMUSG00000027199	Gatm	67092	glycine amidinotransferase (L-arginine:glycine amidinotransferase)	chr2:122594472-122611277	-	-1.13086	0.190373	-5.94022	2.84634e-09	1.15574e-07	Yes	OK	57.5009	85.57	29.4318	93.0487	90.0222	73.6391	31.6804	22.6231	33.9919
ENSMUSG00000056738	A730036I17Rik	329513	RIKEN cDNA A730036I17 gene	chr2:129218968-129235606	+	-1.12025	0.199223	-5.6231	1.87561e-08	6.28728e-07	Yes	OK	52.4167	79.1886	25.6449	62.3733	77.007	98.1855	30.8242	19.6723	26.4382
ENSMUSG00000043190	Rfesd	218341	Rieske (Fe-S) domain containing	chr13:76001534-76018562	-	-1.11342	0.113555	-9.80515	1.06992e-22	2.80657e-20	Yes	OK	350.955	489.229	212.681	516.369	519.526	431.793	215.769	217.379	204.896
ENSMUSG00000056492	Adgrf5	224792	adhesion G protein-coupled receptor F5	chr17:43389465-43459557	+	-1.1101	0.207378	-5.353	8.65063e-08	2.46483e-06	Yes	OK	54.0396	83.1561	24.923	50.1031	90.0222	109.343	27.3993	27.5412	19.8286
ENSMUSG00000034706	Dnaic2	432611	dynein, axonemal, intermediate chain 2	chr11:114727411-114757886	+	-1.10466	0.130413	-8.47045	2.44438e-17	3.70604e-15	Yes	OK	216.05	302.754	129.346	289.371	284.167	334.723	119.872	141.641	126.525
ENSMUSG00000052397	Ezr	22350	ezrin	chr17:6738130-6782780	-	-1.10372	0.146134	-7.55278	4.26068e-14	4.40075e-12	Yes	OK	256.216	362.203	150.229	437.636	363.343	285.631	161.827	139.673	149.187
ENSMUSG00000040584	Abcb1a	18671	ATP-binding cassette, sub-family B (MDR/TAP), member 1A	chr5:8660091-8748570	+	-1.08825	0.216465	-5.02741	4.97162e-07	1.18558e-05	Yes	OK	41.4944	67.1043	15.8845	37.833	57.4841	105.996	13.6996	22.6231	11.3306
ENSMUSG00000030495	Slc7a10	53896	solute carrier family 7 (cationic amino acid transporter, y+ system), member 10	chr7:35186384-35201111	+	-1.07423	0.209176	-5.13553	2.81355e-07	7.1096e-06	Yes	OK	12.2664	22.6212	1.91164	32.7204	19.5229	15.6204	0.856228	3.93446	0.94422
ENSMUSG00000021590	Spata9	75571	spermatogenesis associated 9	chr13:75967738-75998968	+	-1.07366	0.180234	-5.95703	2.56869e-09	1.05598e-07	Yes	OK	80.4707	116.207	44.7341	124.747	130.153	93.7225	35.9616	48.1971	50.0437
ENSMUSG00000091155	Serpine3	319433	serpin peptidase inhibitor, clade E (nexin, plasminogen activator inhibitor type 1), member 3	chr14:62663666-62692243	+	-1.06418	0.214155	-4.96923	6.72189e-07	1.55582e-05	Yes	OK	18.6975	32.7125	4.68257	52.1482	30.3689	15.6204	3.42491	5.90169	4.7211
ENSMUSG00000040569	Slc26a7	208890	solute carrier family 26, member 7	chr4:14505196-14621778	-	-1.06094	0.212381	-4.99546	5.86968e-07	1.37787e-05	Yes	OK	76.7641	118.817	34.711	175.872	122.56	58.0187	33.3929	45.2463	25.4939
ENSMUSG00000034898	Filip1	70598	filamin A interacting protein 1	chr9:79815561-79977882	-	-1.05538	0.161457	-6.53659	6.29369e-11	3.57421e-09	Yes	OK	108.573	153.55	63.597	161.557	152.929	146.163	74.4918	51.148	65.1512
ENSMUSG00000042436	Mfap4	76293	microfibrillar-associated protein 4	chr11:61485443-61488704	+	-1.05321	0.214276	-4.9152	8.86938e-07	1.99422e-05	Yes	OK	38.1932	59.7964	16.5901	78.7335	69.4147	31.2408	17.9808	15.7378	16.0517
ENSMUSG00000025321	Itgb8	320910	integrin beta 8	chr12:119162802-119238276	-	-1.03707	0.153016	-6.77751	1.22263e-11	8.08207e-10	Yes	OK	759.351	1061.03	457.677	1327.22	1152.94	702.919	449.519	473.119	450.393
ENSMUSG00000032554	Trf	22041	transferrin	chr9:103208875-103230286	-	-1.03373	0.216752	-4.76917	1.84985e-06	3.82133e-05	Yes	OK	62.7374	100.327	25.1476	150.309	114.968	35.7038	19.6932	24.5904	31.1593
ENSMUSG00000068196	Col8a1	12837	collagen, type VIII, alpha 1	chr16:57624255-57754737	-	-1.02988	0.217122	-4.74336	2.10207e-06	4.27817e-05	Yes	OK	191.083	310.88	71.2851	434.568	334.058	164.014	55.6548	83.6072	74.5934
ENSMUSG00000045275	Lca5l	385668	Leber congenital amaurosis 5-like	chr16:96158405-96192257	-	-1.01792	0.142748	-7.13092	9.96979e-13	8.03711e-11	Yes	OK	167.534	231.538	103.53	260.741	199.567	234.306	103.604	99.3451	107.641
ENSMUSG00000030249	Abcc9	20928	ATP-binding cassette, sub-family C (CFTR/MRP), member 9	chr6:142587861-142702274	-	-1.01651	0.153247	-6.63318	3.28539e-11	1.97469e-09	Yes	OK	162.891	226.724	99.0583	233.133	246.205	200.834	121.584	93.4434	82.1471
ENSMUSG00000050953	Gja1	14609	gap junction protein, alpha 1	chr10:56377299-56390419	+	-1.01241	0.215993	-4.68725	2.76906e-06	5.53344e-05	Yes	OK	178.472	298.339	58.605	437.636	313.451	143.931	47.9487	57.0496	70.8165
ENSMUSG00000087466	A330041J22Rik	319556	RIKEN cDNA A330041J22 gene	chr9:86695441-86701253	+	-1.01191	0.19289	-5.24603	1.5541e-07	4.19659e-06	Yes	OK	74.2986	107.636	40.9616	119.634	70.4993	132.774	41.9552	40.3282	40.6015
ENSMUSG00000050211	Pla2g4e	329502	phospholipase A2, group IVE	chr2:120166411-120245335	-	-1.00918	0.185938	-5.42748	5.71551e-08	1.7038e-06	Yes	OK	89.2787	127.858	50.6992	161.557	117.137	104.88	58.2235	57.0496	36.8246
ENSMUSG00000032373	Car12	76459	carbonic anhydrase 12	chr9:66713685-66766845	+	-1.00663	0.206861	-4.8662	1.13764e-06	2.48686e-05	Yes	OK	99.0298	179.686	18.3731	262.786	209.329	66.9447	14.5559	22.6231	17.9402
ENSMUSG00000006369	Fbln1	14114	fibulin 1	chr15:85206007-85286294	+	-1.00555	0.182583	-5.50735	3.64282e-08	1.13587e-06	Yes	OK	106.621	151.811	61.4297	193.255	156.183	105.996	57.3672	57.0496	69.8723
ENSMUSG00000028571	Cyp2j13	230459	cytochrome P450, family 2, subfamily j, polypeptide 13	chr4:96042659-96077540	-	-1.00354	0.199746	-5.02408	5.05843e-07	1.20455e-05	Yes	OK	48.5609	71.1311	25.9907	63.3958	60.7379	89.2596	22.2619	23.6068	32.1035
ENSMUSG00000042942	Greb1l	381157	growth regulation by estrogen in breast cancer-like	chr18:10325178-10562941	+	1.00029	0.162891	6.14083	8.20936e-10	3.76855e-08	Yes	OK	121.114	73.3108	168.917	65.4408	59.6533	94.8383	161.827	172.133	172.792
ENSMUSG00000057069	Ero1lb	67475	ERO1-like beta (S. cerevisiae)	chr13:12565882-12609528	+	1.00676	0.125296	8.03502	9.35656e-16	1.17141e-13	Yes	OK	295.644	187.068	404.219	208.593	193.06	159.551	381.878	444.594	386.186
ENSMUSG00000060924	Csmd1	94109	CUB and Sushi multiple domains 1	chr8:15892544-17535385	-	1.01514	0.11709	8.66974	4.33114e-18	7.30371e-16	Yes	OK	358.467	227.642	489.291	254.606	237.529	190.792	508.599	470.168	489.106
ENSMUSG00000027894	Slc6a17	229706	solute carrier family 6 (neurotransmitter transporter), member 17	chr3:107467547-107518018	-	1.01632	0.0868964	11.6957	1.34012e-31	6.92087e-29	Yes	OK	1577.67	1022.11	2133.23	1155.44	984.822	926.068	2140.57	2139.36	2119.77
ENSMUSG00000096914	Galntl6	270049	UDP-N-acetyl-alpha-D-galactosamine:polypeptide N-acetylgalactosaminyltransferase-like 6	chr8:57774051-58911627	-	1.02281	0.154459	6.62188	3.54653e-11	2.11588e-09	Yes	OK	115.669	70.0453	161.293	73.621	63.9917	72.5234	170.389	165.247	148.243
ENSMUSG00000002396	Ocel1	77090	occludin/ELL domain containing 1	chr8:71371297-71373689	+	1.02966	0.12276	8.38761	4.96117e-17	7.12942e-15	Yes	OK	264.198	165.885	362.512	152.354	175.706	169.593	353.622	336.396	397.517
ENSMUSG00000028268	Gbp3	55932	guanylate binding protein 3	chr3:142560051-142573212	+	1.02977	0.172662	5.96405	2.46061e-09	1.01915e-07	Yes	OK	90.0495	52.4857	127.613	41.923	56.3995	59.1345	131.003	111.148	140.689
ENSMUSG00000078796	Zfp541	666528	zinc finger protein 541	chr7:16071941-16096328	+	1.02992	0.216937	4.74752	2.05924e-06	4.20656e-05	Yes	OK	20.5167	7.78832	33.245	10.2251	8.67684	4.46298	32.5366	27.5412	39.6572
ENSMUSG00000036298	Slc2a13	239606	solute carrier family 2 (facilitated glucose transporter), member 13	chr15:91267690-91573261	-	1.04418	0.0951474	10.9744	5.07614e-28	1.99734e-25	Yes	OK	472.943	300.84	645.045	313.912	289.59	299.019	655.014	654.104	626.018
ENSMUSG00000025324	Atp10a	11982	ATPase, class V, type 10A	chr7:58658201-58829426	+	1.05431	0.209939	5.022	5.11364e-07	1.2142e-05	Yes	OK	37.8215	17.7572	57.8857	8.18011	22.7767	22.3149	58.2235	53.1152	62.3185
ENSMUSG00000071636	Rimbp3	239731	RIMS binding protein 3	chr16:17208134-17213982	+	1.05652	0.145588	7.25694	3.95945e-13	3.44389e-11	Yes	OK	155.445	93.6598	217.23	81.8011	96.5299	102.648	202.07	240.002	209.617
ENSMUSG00000022912	Pros1	19128	protein S (alpha)	chr16:62854306-62929342	+	1.05865	0.114828	9.21941	2.98731e-20	5.94799e-18	Yes	OK	300.926	187.547	414.306	170.76	185.467	206.413	428.114	399.348	415.457
ENSMUSG00000030470	Csrp3	13009	cysteine and glycine-rich protein 3	chr7:48830397-48843671	-	1.06138	0.197295	5.37968	7.46172e-08	2.17099e-06	Yes	OK	50.0333	25.8854	74.1812	32.7204	28.1997	16.7362	77.9167	74.7547	69.8723
ENSMUSG00000027380	Acoxl	74121	acyl-Coenzyme A oxidase-like	chr2:127854627-128123892	+	1.06334	0.192286	5.53001	3.20208e-08	1.00988e-06	Yes	OK	92.4	49.0642	135.736	74.6435	37.9612	34.5881	119.016	146.559	141.633
ENSMUSG00000064329	Scn1a	20265	sodium channel, voltage-gated, type I, alpha	chr2:66270781-66440837	-	1.06756	0.0870966	12.2572	1.53784e-34	9.4127e-32	Yes	OK	615.235	388.694	841.775	390.6	387.204	388.279	832.253	874.433	818.639
ENSMUSG00000041741	Pde3a	54611	phosphodiesterase 3A, cGMP inhibited	chr6:141249268-141499351	+	1.06796	0.0750504	14.23	5.97168e-46	7.04914e-43	Yes	OK	1607.48	1021.48	2193.48	1086.93	957.706	1019.79	2111.46	2216.08	2252.91
ENSMUSG00000047419	Cmya5	76469	cardiomyopathy associated 5	chr13:93040714-93144724	-	1.07916	0.215908	4.99823	5.78599e-07	1.36016e-05	Yes	OK	24.8132	9.69967	39.9268	8.18011	9.76145	11.1574	30.8242	52.1316	36.8246
ENSMUSG00000023918	Adgrf4	78249	adhesion G protein-coupled receptor F4	chr17:42656886-42692284	-	1.08412	0.204314	5.30615	1.11963e-07	3.11405e-06	Yes	OK	48.059	23.4075	72.7104	19.4278	18.4383	32.3566	85.6228	55.0824	77.426
ENSMUSG00000030592	Ryr1	20190	ryanodine receptor 1, skeletal muscle	chr7:29003339-29125151	-	1.08526	0.203777	5.32574	1.00543e-07	2.83063e-06	Yes	OK	41.33	20.1846	62.4755	14.3152	21.6921	24.5464	72.7793	57.0496	57.5974
ENSMUSG00000034687	Fras1	231470	Fraser extracellular matrix complex subunit 1	chr5:96373954-96784728	+	1.09136	0.161973	6.7379	1.60695e-11	1.03333e-09	Yes	OK	147.024	84.436	209.613	75.666	69.4147	108.227	183.233	234.1	211.505
ENSMUSG00000023940	Sgol1	72415	shugoshin-like 1 (S. pombe)	chr17:53674786-53689315	-	1.09746	0.214484	5.11674	3.1087e-07	7.7371e-06	Yes	OK	13.1743	2.83025	23.5183	4.09005	2.16921	2.23149	20.5495	22.6231	27.3824
ENSMUSG00000050908	Tvp23a	383103	trans-golgi network vesicle protein 23A	chr16:10420558-10447350	-	1.10369	0.1298	8.50296	1.84817e-17	2.93792e-15	Yes	OK	208.242	124.575	291.91	131.904	126.899	114.922	268.855	300.002	306.872
ENSMUSG00000032356	Rasgrf1	19417	RAS protein-specific guanine nucleotide-releasing factor 1	chr9:89909774-90026979	+	1.12015	0.0779324	14.3734	7.60325e-47	9.66549e-44	Yes	OK	850.67	526.213	1175.13	532.729	528.203	517.705	1176.46	1195.09	1153.84
ENSMUSG00000027074	Slc43a3	58207	solute carrier family 43, member 3	chr2:84936645-84958509	+	1.12393	0.217091	5.17723	2.25203e-07	5.80609e-06	Yes	OK	21.0138	6.37313	35.6544	7.15759	10.8461	1.11574	29.968	36.3937	40.6015
ENSMUSG00000045288	Ush1g	16470	Usher syndrome 1G	chr11:115315191-115321918	-	1.12484	0.202511	5.55443	2.78513e-08	8.98967e-07	Yes	OK	40.5234	19.2648	61.7821	22.4953	14.0999	21.1991	65.0733	56.066	64.207
ENSMUSG00000046101	Mcmdc2	240697	minichromosome maintenance domain containing 2	chr1:9908637-9940954	+	1.12574	0.209306	5.37846	7.51275e-08	2.182e-06	Yes	OK	10.7851	1.09498	20.4751	0	2.16921	1.11574	17.1246	21.6395	22.6613
ENSMUSG00000040125	Gpr26	233919	G protein-coupled receptor 26	chr7:131966459-131985633	+	1.12745	0.106157	10.6205	2.39179e-26	7.90534e-24	Yes	OK	365.055	220.993	509.117	208.593	223.429	230.959	506.031	534.103	487.218
ENSMUSG00000037016	Frem2	242022	Fras1 related extracellular matrix protein 2	chr3:53513937-53657355	-	1.14058	0.199339	5.72182	1.05389e-08	3.78621e-07	Yes	OK	45.1848	21.7333	68.6363	23.5178	24.9459	16.7362	73.6356	72.7875	59.4859
ENSMUSG00000057286	St6galnac2	20446	ST6 (alpha-N-acetyl-neuraminyl-2,3-beta-galactosyl-1,3)-N-acetylgalactosaminide alpha-2,6-sialyltransferase 2	chr11:116676704-116694660	-	1.15141	0.112302	10.2528	1.14954e-24	3.45405e-22	Yes	OK	1062.44	632.061	1492.82	524.549	608.464	763.169	1463.29	1468.54	1546.63
ENSMUSG00000030513	Pcsk6	18553	proprotein convertase subtilisin/kexin type 6	chr7:65862135-66050386	+	1.15254	0.175756	6.55761	5.46761e-11	3.13064e-09	Yes	OK	237.6	126.803	348.396	162.58	146.422	71.4076	347.628	324.593	372.967
ENSMUSG00000022454	Nell2	54003	NEL-like 2	chr15:95219439-95528252	-	1.15812	0.129027	8.97583	2.81221e-19	5.16383e-17	Yes	OK	296.867	172.556	421.179	196.323	155.099	166.246	366.465	449.512	447.56
ENSMUSG00000018634	Crhr1	12921	corticotropin releasing hormone receptor 1	chr11:104132780-104175523	+	1.15926	0.17864	6.48937	8.6197e-11	4.76418e-09	Yes	OK	70.1488	36.9598	103.338	31.6979	40.1304	39.0511	109.597	100.329	100.087
ENSMUSG00000028370	Pappa	18491	pregnancy-associated plasma protein A	chr4:65124173-65357509	+	1.16741	0.207453	5.62737	1.82981e-08	6.18393e-07	Yes	OK	45.9011	20.1433	71.6589	18.4052	13.0153	29.0094	89.9039	58.0333	67.0396
ENSMUSG00000019139	Isyna1	71780	myo-inositol 1-phosphate synthase A1	chr8:70594480-70597290	+	1.16905	0.0877353	13.3247	1.6622e-40	1.44576e-37	Yes	OK	670.325	402.486	938.163	381.397	413.235	412.825	901.608	940.336	972.547
ENSMUSG00000006204	5430419D17Rik	71395	RIKEN cDNA 5430419D17 gene	chr7:131174401-131250945	+	1.17146	0.194671	6.01767	1.76941e-09	7.57546e-08	Yes	OK	3362.78	1644.12	5081.44	2040.94	1847.08	1044.34	4821.42	5272.17	5150.72
ENSMUSG00000062296	Trank1	320429	tetratricopeptide repeat and ankyrin repeat containing 1	chr9:111311738-111395775	+	1.1761	0.115531	10.18	2.43626e-24	7.06345e-22	Yes	OK	2433.25	1424.03	3442.47	1203.5	1311.29	1757.3	3190.3	3530.19	3606.92
ENSMUSG00000029561	Oasl2	23962	2'-5' oligoadenylate synthetase-like 2	chr5:114896933-114912245	+	1.19309	0.217114	5.49521	3.90246e-08	1.20374e-06	Yes	OK	174.772	52.246	297.299	55.2157	78.0916	23.4306	279.986	307.871	304.039
ENSMUSG00000006731	B4galnt1	14421	beta-1,4-N-acetyl-galactosaminyl transferase 1	chr10:127165830-127172340	+	1.20037	0.164266	7.30749	2.72184e-13	2.43141e-11	Yes	OK	102.013	54.5307	149.495	49.0806	53.1457	61.3659	147.271	165.247	135.968
ENSMUSG00000059003	Grin2a	14811	glutamate receptor, ionotropic, NMDA2A (epsilon 1)	chr16:9577709-9992533	-	1.20174	0.138733	8.66221	4.62686e-18	7.72358e-16	Yes	OK	159.512	89.4551	229.569	89.9812	82.43	95.954	231.181	225.248	232.278
ENSMUSG00000019590	Cyb561	13056	cytochrome b-561	chr11:105933703-105944147	-	1.21365	0.200057	6.06653	1.30705e-09	5.80651e-08	Yes	OK	56.3674	25.4514	87.2834	35.788	24.9459	15.6204	99.3224	73.7711	88.7567
ENSMUSG00000029082	Bst1	12182	bone marrow stromal cell antigen 1	chr5:43818892-43843468	+	1.21908	0.125501	9.71373	2.63508e-22	6.69958e-20	Yes	OK	341.48	192.935	490.024	204.503	214.752	159.551	472.638	456.397	541.038
ENSMUSG00000097767	Miat	330166	myocardial infarction associated transcript (non-protein coding)	chr5:112213227-112228948	-	1.22167	0.15304	7.98268	1.43184e-15	1.7399e-13	Yes	OK	236.184	127.956	344.411	97.1388	117.137	169.593	321.942	360.987	350.306
ENSMUSG00000021758	Ddx4	13206	DEAD (Asp-Glu-Ala-Asp) box polypeptide 4	chr13:112598332-112652310	-	1.22377	0.215959	5.6667	1.45575e-08	5.04103e-07	Yes	OK	23.0103	7.489	38.5317	9.20262	4.33842	8.92596	39.3865	40.3282	35.8804
ENSMUSG00000035202	Lars2	102436	leucyl-tRNA synthetase, mitochondrial	chr9:123366939-123462664	+	1.28185	0.116982	10.9577	6.10044e-28	2.34456e-25	Yes	OK	3792.32	2092.84	5491.79	2209.65	2456.63	1612.25	5338.58	5792.51	5344.29
ENSMUSG00000027360	Hdc	15186	histidine decarboxylase	chr2:126593659-126618678	-	1.28577	0.138238	9.30117	1.38905e-20	3.02045e-18	Yes	OK	907.597	486.042	1329.15	379.352	432.757	646.016	1268.07	1344.6	1374.78
ENSMUSG00000096929	A330023F24Rik	320977	RIKEN cDNA A330023F24 gene	chr1:195017398-195037908	+	1.29532	0.137264	9.43668	3.84793e-21	9.0844e-19	Yes	OK	1165.43	621.58	1709.29	496.941	547.726	820.072	1546.35	1770.51	1811.01
ENSMUSG00000095241	Gm5478	432987	predicted pseudogene 5478	chr15:101643019-101647380	-	1.29752	0.180145	7.20267	5.90428e-13	5.02959e-11	Yes	OK	85.9021	40.9677	130.836	30.6754	52.0611	40.1668	113.878	143.608	135.023
ENSMUSG00000022861	Dgkg	110197	diacylglycerol kinase, gamma	chr16:22466568-22657231	-	1.29836	0.175317	7.40579	1.30371e-13	1.21724e-11	Yes	OK	98.1674	47.5568	148.778	62.3733	40.1304	40.1668	167.821	140.657	137.856
ENSMUSG00000048148	Nwd1	319555	NACHT and WD repeat domain containing 1	chr8:72646710-72714748	+	1.30898	0.123835	10.5704	4.08795e-26	1.32465e-23	Yes	OK	542.947	292.584	793.311	311.867	342.735	223.149	804.854	780.99	794.089
ENSMUSG00000030554	Synm	233335	synemin, intermediate filament protein	chr7:67730160-67759742	-	1.31612	0.120516	10.9207	9.18332e-28	3.37252e-25	Yes	OK	1185.64	639.799	1731.47	534.774	583.518	801.104	1721.87	1831.49	1641.05
ENSMUSG00000024210	Ip6k3	271424	inositol hexaphosphate kinase 3	chr17:27143970-27167764	-	1.31794	0.184319	7.15034	8.65661e-13	7.15296e-11	Yes	OK	115.86	53.3612	178.359	75.666	52.0611	32.3566	187.514	190.821	156.741
ENSMUSG00000048376	F2r	14062	coagulation factor II (thrombin) receptor	chr13:95601788-95618433	-	1.32538	0.155893	8.50181	1.86664e-17	2.93792e-15	Yes	OK	149.474	75.2914	223.656	94.0712	72.6686	59.1345	238.031	224.264	208.673
ENSMUSG00000021638	Ocln	18260	occludin	chr13:100497366-100552498	-	1.32678	0.201454	6.58603	4.51734e-11	2.64001e-09	Yes	OK	41.5883	16.8892	66.2874	14.3152	16.2691	20.0834	66.7858	67.8694	64.207
ENSMUSG00000019990	Pde7b	29863	phosphodiesterase 7B	chr10:20398003-20725068	-	1.33356	0.121741	10.9541	6.34878e-28	2.38454e-25	Yes	OK	353.638	188.39	518.886	211.66	200.652	152.857	535.142	491.807	529.707
ENSMUSG00000034459	Ifit1	15957	interferon-induced protein with tetratricopeptide repeats 1	chr19:34640888-34650009	+	1.33619	0.194049	6.88582	5.7456e-12	4.25793e-10	Yes	OK	55.7099	23.9131	87.5066	26.5853	20.6075	24.5464	99.3224	90.4925	72.7049
ENSMUSG00000021636	Marveld2	218518	MARVEL (membrane-associating) domain containing 2	chr13:100595956-100616971	-	1.38805	0.202443	6.85652	7.05599e-12	5.06988e-10	Yes	OK	44.1678	16.7546	71.5811	19.4278	14.0999	16.7362	60.7922	71.8039	82.1471
ENSMUSG00000098973	Mir6236	102465959	microRNA 6236	chr9:110281286-110281409	+	1.43619	0.162054	8.8624	7.83091e-19	1.39154e-16	Yes	OK	143.223	66.3468	220.1	70.5534	71.5839	56.903	263.718	188.854	207.728
ENSMUSG00000058400	Qrfpr	229214	pyroglutamylated RFamide peptide receptor	chr3:36179425-36222275	-	1.56988	0.207387	7.5698	3.73796e-14	3.89937e-12	Yes	OK	55.9113	16.6922	95.1304	17.3827	27.1151	5.57872	105.316	87.5417	92.5336
ENSMUSG00000023868	Pde10a	23984	phosphodiesterase 10A	chr17:8801744-8986648	+	1.57216	0.10338	15.2077	3.14627e-52	5.19953e-49	Yes	OK	810.354	387.129	1233.58	337.429	369.85	454.108	1220.12	1276.73	1203.88
ENSMUSG00000037148	Arhgap10	78514	Rho GTPase activating protein 10	chr8:77250365-77517907	-	1.61432	0.0772928	20.8857	7.22128e-97	2.98347e-93	Yes	OK	1056.79	505.45	1608.13	515.347	498.918	502.085	1551.48	1656.41	1616.5
ENSMUSG00000019772	Vip	22353	vasoactive intestinal polypeptide	chr10:5639217-5647616	+	1.6243	0.168433	9.64362	5.23104e-22	1.30982e-19	Yes	OK	107.665	42.9299	172.4	38.8555	54.2303	35.7038	166.964	163.28	186.956
ENSMUSG00000037428	Vgf	381677	VGF nerve growth factor inducible	chr5:137030294-137033351	+	1.6704	0.124833	13.3811	7.79617e-41	7.15775e-38	Yes	OK	352.423	153.983	550.863	154.399	169.198	138.352	620.765	537.054	494.771
ENSMUSG00000078994	Zfp429	72807	zinc finger protein 429	chr13:67389327-67399767	-	1.69535	0.216211	7.84118	4.46338e-15	5.15817e-13	Yes	OK	20.522	0.74383	40.3002	0	0	2.23149	29.1117	52.1316	39.6572
ENSMUSG00000087259	2610035D17Rik	72386	RIKEN cDNA 2610035D17 gene	chr11:113043905-113201838	-	1.71271	0.168523	10.1631	2.89834e-24	8.25826e-22	Yes	OK	107.564	40.223	174.905	44.9906	45.5534	30.1251	184.945	161.313	178.458
ENSMUSG00000020062	Slc5a8	216225	solute carrier family 5 (iodide transporter), member 8	chr10:88885991-88929515	+	1.87519	0.156532	11.9796	4.54269e-33	2.5887e-30	Yes	OK	173.111	60.8408	285.381	72.5984	57.4841	52.44	282.555	246.887	326.7
ENSMUSG00000027597	Ahcy	269378	S-adenosylhomocysteine hydrolase	chr2:155059311-155074497	-	1.88245	0.198199	9.49779	2.14383e-21	5.21014e-19	Yes	OK	52.0881	13.1701	91.006	15.3377	13.0153	11.1574	89.0477	90.4925	93.4778
ENSMUSG00000058246	Gm10037	102637366	predicted gene 10037	chr13:67832729-67843292	+	1.88624	0.214886	8.77789	1.66572e-18	2.92848e-16	Yes	OK	30.3825	3.99771	56.7673	1.02251	6.50763	4.46298	55.6548	57.0496	57.5974
ENSMUSG00000044783	A730008H23Rik	212427	RIKEN cDNA A730008H23 gene	chr1:88264827-88277557	-	1.94677	0.116479	16.7136	1.04394e-62	2.4646e-59	Yes	OK	603.699	226.35	981.048	258.696	242.952	177.403	934.144	1006.24	1002.76
ENSMUSG00000044783	Hjurp	381280	Holliday junction recognition protein	chr1:88258855-88277579	-	1.94677	0.116479	16.7136	1.04394e-62	2.4646e-59	Yes	OK	603.699	226.35	981.048	258.696	242.952	177.403	934.144	1006.24	1002.76
ENSMUSG00000006154	Eps8l1	67425	EPS8-like 1	chr7:4464734-4480487	+	4.00028	0.171718	23.2957	4.90371e-120	4.05194e-116	Yes	OK	230.802	11.528	450.076	6.13508	19.5229	8.92596	462.363	455.414	432.453

## Sheet: Retina_3months_STZvsSham
Ensembl ID	Gene Symbol	Entrez ID	Description	Location	Strand	Log2 Fold Change	LFC Standard Error	Wald Statistic	p Value	FDR Adj p Value	Significant	Status	Mean	Mean_Retinal_Sham_3m	Mean_Retinal_Diabetic_3m	Retinal_Sham_3m_AF_05_S5	Retinal_Sham_3m_AF_09_S9	Retinal_Sham_3m_AF_11_S11	Retinal_Diabetic_3m_AF_01_S1	Retinal_Diabetic_3m_AF_03_S3	Retinal_Diabetic_3m_AF_07_S7
ENSMUSG00000019768	Esr1	13982	estrogen receptor 1 (alpha)	chr10:4611988-5005633	+	-2.18029	0.143824	-15.1595	6.56038e-52	2.6025e-48	Yes	OK	168.192	291.654	44.7302	275.992	296.045	302.925	38.1342	52.2066	43.8497
ENSMUSG00000046000	Naa11	97243	N(alpha)-acetyltransferase 11, NatA catalytic subunit	chr5:97382208-97392330	-	-1.85634	0.182069	-10.1958	2.06994e-24	1.64229e-21	Yes	OK	54.5272	99.3756	9.67881	83.663	115.708	98.7559	6.02119	15.0426	7.97267
ENSMUSG00000007682	Dio2	13371	deiodinase, iodothyronine, type II	chr12:90724551-90739037	-	-1.70301	0.165599	-10.2839	8.32743e-25	6.95472e-22	Yes	OK	2242.48	3750.07	734.885	4846.69	2892.7	3510.83	780.747	680.456	743.451
ENSMUSG00000053420	Gm4792	215472	predicted gene 4792	chr10:94293662-94298703	-	-1.65939	0.105643	-15.7074	1.34494e-55	7.11381e-52	Yes	OK	462.667	721.301	204.034	774.124	766.174	623.604	207.731	215.02	189.351
ENSMUSG00000020062	Slc5a8	216225	solute carrier family 5 (iodide transporter), member 8	chr10:88885991-88929515	+	-1.52079	0.181525	-8.37784	5.39064e-17	1.61394e-14	Yes	OK	30.5768	60.5265	0.627147	107.704	41.6965	32.1789	0	0.884858	0.996584
ENSMUSG00000051747	Ttn	22138	titin	chr2:76703983-76982547	-	-1.46157	0.154099	-9.48461	2.43286e-21	1.28682e-18	Yes	OK	145.584	229.045	62.1226	179.827	272.07	235.239	73.2578	51.3218	61.7882
ENSMUSG00000035235	Trim13	66597	tripartite motif-containing 13	chr14:61599511-61605945	+	-1.41273	0.181901	-7.76647	8.07037e-15	1.62102e-12	Yes	OK	45.2051	76.3199	14.0904	64.4302	81.3083	83.2212	14.0494	13.2729	14.9488
ENSMUSG00000099696	2900052N01Rik	73040	RIKEN cDNA 2900052N01 gene	chr9:46913602-46927366	+	-1.23676	0.110365	-11.2061	3.80668e-29	5.49131e-26	Yes	OK	835.316	1205.1	465.527	917.409	1249.85	1448.05	449.582	471.629	475.37
ENSMUSG00000034674	Tdg	21665	thymine DNA glycosylase	chr10:82629837-82650494	+	-1.21714	0.180122	-6.75732	1.40565e-11	1.50619e-09	Yes	OK	69.0459	110.063	28.0284	123.09	109.453	97.6463	24.0847	14.1577	45.8429
ENSMUSG00000064329	Scn1a	20265	sodium channel, voltage-gated, type I, alpha	chr2:66270781-66440837	-	1.01197	0.0980797	10.3178	5.85378e-25	5.16043e-22	Yes	OK	410.752	261.874	559.63	266.375	276.24	243.006	551.942	561.885	565.063
ENSMUSG00000042942	Greb1l	381157	growth regulation by estrogen in breast cancer-like	chr18:10325178-10562941	+	1.01741	0.17477	5.82142	5.83498e-09	3.37918e-07	Yes	OK	63.5192	32.8002	94.2383	23.0795	36.4845	38.8366	84.2966	109.722	88.6959
ENSMUSG00000025089	Gfra1	14585	glial cell line derived neurotrophic factor family receptor alpha 1	chr19:58235580-58455398	-	1.0199	0.126358	8.07155	6.94131e-16	1.6883e-13	Yes	OK	221.089	135.408	306.77	139.438	130.302	136.483	334.176	267.227	318.907
ENSMUSG00000039728	Slc6a5	104245	solute carrier family 6 (neurotransmitter transporter, glycine), member 5	chr7:49911699-49959493	+	1.02938	0.163935	6.27922	3.40282e-10	2.71337e-08	Yes	OK	134.272	73.7977	194.747	59.6219	55.2479	106.523	219.773	152.196	212.272
ENSMUSG00000055409	Nell1	338352	NEL-like 1	chr7:49975349-50863289	+	1.0449	0.179989	5.80535	6.4233e-09	3.69293e-07	Yes	OK	49.8657	23.4254	76.3059	24.0411	22.9331	23.3019	95.3355	62.8249	70.7574
ENSMUSG00000025927	Tfap2b	21419	transcription factor AP-2 beta	chr1:19208913-19238845	+	1.05131	0.094963	11.0707	1.7401e-28	2.301e-25	Yes	OK	1153.5	723.498	1583.5	723.156	596.261	851.076	1627.73	1456.48	1666.29
ENSMUSG00000022762	Ncam2	17968	neural cell adhesion molecule 2	chr16:81200696-81597805	+	1.05695	0.148567	7.11433	1.12458e-12	1.46269e-10	Yes	OK	137.356	78.2207	196.49	84.6247	82.3507	67.6866	225.795	166.353	197.324
ENSMUSG00000024647	Cbln2	12405	cerebellin 2 precursor protein	chr18:86712064-86718283	+	1.07135	0.142468	7.51989	5.48236e-14	8.96847e-12	Yes	OK	171.303	98.819	243.787	97.1261	75.0538	124.277	230.812	258.379	242.17
ENSMUSG00000056073	Grik2	14806	glutamate receptor, ionotropic, kainate 2 (beta 2)	chr10:49099462-49788754	-	1.12891	0.14565	7.75084	9.12881e-15	1.771e-12	Yes	OK	203.539	112.513	294.564	90.3946	90.69	156.456	313.102	303.506	267.084
ENSMUSG00000022311	Csmd3	239420	CUB and Sushi multiple domains 3	chr15:47580637-48791989	-	1.13878	0.140883	8.08314	6.31177e-16	1.56493e-13	Yes	OK	147.932	81.9777	213.885	81.7398	86.5203	77.6732	218.77	194.669	228.218
ENSMUSG00000038418	Egr1	13653	early growth response 1	chr18:34861206-34864956	+	1.17332	0.111236	10.5481	5.18498e-26	5.48502e-23	Yes	OK	617.977	355.798	880.156	458.704	300.215	308.473	903.178	866.276	871.014
ENSMUSG00000026885	Ttll11	74410	tubulin tyrosine ligase-like family, member 11	chr2:35751225-35979624	-	1.21092	0.0853893	14.1811	1.19925e-45	3.80593e-42	Yes	OK	792.027	461.853	1122.2	415.43	494.104	476.025	1167.11	1152.09	1047.41
ENSMUSG00000026413	Pkp1	18772	plakophilin 1	chr1:135871393-135919207	-	1.28023	0.168883	7.58057	3.44028e-14	5.99893e-12	Yes	OK	74.7787	32.9189	116.638	28.8493	34.3996	35.5077	131.463	116.801	101.652
ENSMUSG00000002266	Zim1	22776	zinc finger, imprinted 1	chr7:6675442-6696432	-	1.29832	0.153873	8.43761	3.23881e-17	1.02787e-14	Yes	OK	145.331	69.5546	221.107	53.8521	77.1386	77.6732	257.908	175.202	230.211
ENSMUSG00000096914	Galntl6	270049	UDP-N-acetyl-alpha-D-galactosamine:polypeptide N-acetylgalactosaminyltransferase-like 6	chr8:57774051-58911627	-	1.30585	0.167069	7.81623	5.44281e-15	1.1364e-12	Yes	OK	84.5028	36.963	132.043	31.7343	45.8662	33.2885	152.537	115.032	128.559
ENSMUSG00000050663	Trhde	237553	TRH-degrading enzyme	chr10:114398820-114801370	-	3.30464	0.0936655	35.2813	1.13733e-272	9.02359e-269	Yes	OK	1186.21	185.691	2186.72	199.06	212.652	145.36	2203.75	2065.26	2291.15
ENSMUSG00000035296	Sgcg	24053	sarcoglycan, gamma (dystrophin-associated glycoprotein)	chr14:61219114-61258490	-	5.59761	0.153802	36.395	5.11116e-290	8.11038e-286	Yes	OK	595.66	0.347471	1190.97	0	1.04241	0	1192.2	1184.82	1195.9

## Sheet: Retina_6months_STZvsSham
Ensembl ID	Gene Symbol	Entrez ID	Description	Location	Strand	Log2 Fold Change	LFC Standard Error	Wald Statistic	p Value	FDR Adj p Value	Significant	Status	Mean	Mean_Retinal_Sham_6m	Mean_Retinal_Diabetic_6m	Retinal_Sham_6m_AF_TD_1_S1	Retinal_Sham_6m_AF_TD_3_S3	Retinal_Sham_6m_AF_TD_5_S50	Retinal_Diabetic_6m_AF_TD_13_S11	Retinal_Diabetic_6m_AF_TD_15_S13	Retinal_Diabetic_6m_AF_TD_17_S14
ENSMUSG00000030249	Abcc9	20928	ATP-binding cassette, sub-family C (CFTR/MRP), member 9	chr6:142587861-142702274	-	-3.74868	0.2465	-15.2076	3.14699e-52	1.72088e-48	Yes	OK	112.46	219.836	5.08314	188.536	165.002	305.97	4.75582	4.75932	5.73428
ENSMUSG00000026678	Rgs5	19737	regulator of G-protein signaling 5	chr1:169655500-169695813	+	-3.72043	0.139575	-26.6553	3.14699e-52	1.72088e-48	Yes	OK	975.214	1834.18	116.25	1492.49	1713.72	2296.32	117.944	118.031	112.774
ENSMUSG00000030218	Mgp	17313	matrix Gla protein	chr6:136872434-136875823	-	-3.24763	0.266714	-12.1765	4.14823e-34	8.50647e-31	Yes	OK	53.0133	104.121	1.90536	97.9546	85.6339	128.775	3.80465	0	1.91143
ENSMUSG00000027375	Mal	17153	myelin and lymphocyte protein, T cell differentiation protein	chr2:127633225-127656695	-	-2.91467	0.273741	-10.6475	1.79044e-26	1.22384e-23	Yes	OK	57.4922	112.127	2.85699	66.3563	84.5896	185.436	4.75582	1.90373	1.91143
ENSMUSG00000027800	Tm4sf1	17112	transmembrane 4 superfamily member 1	chr3:57287063-57301919	-	-2.87645	0.276097	-10.4183	2.04663e-25	1.15776e-22	Yes	OK	42.3841	83.1805	1.58772	50.5572	87.7225	111.262	0	3.80746	0.955714
ENSMUSG00000075602	Ly6a	110454	lymphocyte antigen 6 complex, locus A	chr15:74994876-74998031	-	-2.80188	0.267553	-10.4722	1.15872e-25	6.78889e-23	Yes	OK	49.0896	94.3673	3.81189	58.9834	118.008	106.111	2.85349	4.75932	3.82285
ENSMUSG00000031871	Cdh5	12562	cadherin 5	chr8:104101624-104144502	+	-2.69605	0.278706	-9.67344	3.91003e-22	1.45782e-19	Yes	OK	37.3337	73.0787	1.58877	43.1843	67.8805	108.171	0.951163	1.90373	1.91143
ENSMUSG00000079018	Ly6c1	17067	lymphocyte antigen 6 complex, locus C1	chr15:75045014-75048837	-	-2.66841	0.271321	-9.83487	7.96708e-23	3.35128e-20	Yes	OK	37.242	71.6262	2.85769	68.4629	85.6339	60.7819	1.90233	4.75932	1.91143
ENSMUSG00000001930	Vwf	22371	Von Willebrand factor	chr6:125552947-125686679	+	-2.58763	0.272918	-9.48133	2.51053e-21	8.58026e-19	Yes	OK	44.1757	84.5434	3.80804	60.0367	69.9692	123.624	2.85349	7.61491	0.955714
ENSMUSG00000039349	C130074G19Rik	226777	RIKEN cDNA C130074G19 gene	chr1:184871925-184883036	-	-2.5804	0.273632	-9.43017	4.09411e-21	1.29161e-18	Yes	OK	38.8963	74.6165	3.17603	46.3441	99.21	78.2954	2.85349	3.80746	2.86714
ENSMUSG00000006386	Tek	21687	endothelial-specific receptor tyrosine kinase	chr4:94739288-94874976	+	-2.52846	0.262663	-9.62625	6.19487e-22	2.20928e-19	Yes	OK	62.8327	117.406	8.25894	60.0367	123.229	168.953	8.56047	7.61491	8.60142
ENSMUSG00000027861	Casq2	12373	calsequestrin 2	chr3:102086454-102146512	+	-2.41803	0.284439	-8.50106	1.87869e-17	3.27871e-15	Yes	OK	23.5445	46.772	0.317054	29.4917	43.8613	66.9632	0.951163	0	0
ENSMUSG00000021388	Aspn	66695	asporin	chr13:49544442-49567562	+	-2.35335	0.285088	-8.25485	1.52098e-16	2.04522e-14	Yes	OK	20.2839	40.5678	0	26.3319	43.8613	51.5101	0	0	0
ENSMUSG00000030247	Kcnj8	16523	potassium inwardly-rectifying channel, subfamily J, member 8	chr6:142564836-142571614	-	-2.27703	0.27547	-8.26597	1.38561e-16	1.89425e-14	Yes	OK	32.2408	60.6714	3.81014	38.9712	64.7476	78.2954	4.75582	3.80746	2.86714
ENSMUSG00000033191	Tie1	21846	tyrosine kinase with immunoglobulin-like and EGF-like domains 1	chr4:118471190-118489849	-	-2.16118	0.284884	-7.58619	3.29445e-14	2.75742e-12	Yes	OK	21.7696	42.5863	0.952914	23.1721	39.684	64.9027	0.951163	0.951864	0.955714
ENSMUSG00000054690	Emcn	59308	endomucin	chr3:137341077-137431069	+	-2.13702	0.282717	-7.55886	4.06627e-14	3.35212e-12	Yes	OK	22.4746	43.0429	1.90629	31.5983	51.1715	46.3591	0	3.80746	1.91143
ENSMUSG00000074743	Thbd	21824	thrombomodulin	chr2:148404470-148408188	-	-2.09861	0.282115	-7.43886	1.01556e-13	7.40455e-12	Yes	OK	22.4603	42.6977	2.22288	44.2376	30.2852	53.5705	2.85349	1.90373	1.91143
ENSMUSG00000025324	Atp10a	11982	ATPase, class V, type 10A	chr7:58658201-58829426	+	-2.09075	0.270346	-7.73363	1.04526e-14	1.01464e-12	Yes	OK	38.8749	70.7688	6.98104	66.3563	51.1715	94.7786	7.60931	11.4224	1.91143
ENSMUSG00000024066	Xdh	22436	xanthine dehydrogenase	chr17:73883894-73950196	-	-2.07316	0.276472	-7.4986	6.45012e-14	4.9678e-12	Yes	OK	25.6985	47.5841	3.81294	42.131	51.1715	49.4497	3.80465	2.85559	4.77857
ENSMUSG00000045954	Sdpr	20324	serum deprivation response	chr1:51289125-51302960	+	-2.07115	0.253367	-8.17448	2.97142e-16	3.83828e-14	Yes	OK	52.6547	92.9282	12.3812	67.4096	89.8111	121.564	13.3163	16.1817	7.64571
ENSMUSG00000028776	Tinagl1	94242	tubulointerstitial nephritis antigen-like 1	chr4:130165599-130175122	-	-2.05234	0.28498	-7.2017	5.94676e-13	3.53466e-11	Yes	OK	20.9037	40.5357	1.27172	20.0122	46.9942	54.6007	0	1.90373	1.91143
ENSMUSG00000032125	Robo4	74144	roundabout guidance receptor 4	chr9:37401896-37414023	+	-2.02933	0.284827	-7.12478	1.04246e-12	5.88595e-11	Yes	OK	19.0351	36.7985	1.27172	24.2253	49.0828	37.0873	0	1.90373	1.91143
ENSMUSG00000035783	Acta2	11475	actin, alpha 2, smooth muscle, aorta	chr19:34240335-34255373	-	-1.93163	0.280277	-6.89188	5.50599e-12	2.72887e-10	Yes	OK	40.6885	74.7114	6.66561	51.6105	35.5067	137.017	10.4628	5.71119	3.82285
ENSMUSG00000021904	Sema3g	218877	sema domain, immunoglobulin domain (Ig), short basic domain, secreted, (semaphorin) 3G	chr14:31217872-31229511	+	-1.89919	0.264993	-7.16695	7.66872e-13	4.47706e-11	Yes	OK	45.7448	80.3778	11.1118	44.2376	85.6339	111.262	14.2675	11.4224	7.64571
ENSMUSG00000031375	Bgn	12111	biglycan	chrX:73483600-73495936	+	-1.87379	0.272006	-6.88877	5.62774e-12	2.78081e-10	Yes	OK	29.061	51.7732	6.34879	57.9301	40.7283	56.6611	8.56047	6.66305	3.82285
ENSMUSG00000027435	Cd93	17064	CD93 antigen	chr2:148436650-148443535	-	-1.85579	0.283555	-6.54473	5.96037e-11	2.38487e-09	Yes	OK	24.9558	46.4222	3.48935	30.545	40.7283	67.9934	8.56047	0.951864	0.955714
ENSMUSG00000023959	Clic5	224796	chloride intracellular channel 5	chr17:44188571-44280168	+	-1.8298	0.285233	-6.41511	1.40718e-10	5.15285e-09	Yes	OK	17.0849	32.5836	1.58621	24.2253	28.1965	45.3289	0.951163	3.80746	0
ENSMUSG00000050919	Zfp366	238803	zinc finger protein 366	chr13:99184822-99247032	+	-1.81992	0.28465	-6.39354	1.62093e-10	5.85714e-09	Yes	OK	18.4439	34.665	2.22288	20.0122	39.684	44.2987	2.85349	1.90373	1.91143
ENSMUSG00000032911	Cspg4	121021	chondroitin sulfate proteoglycan 4	chr9:56865103-56899870	+	-1.79585	0.278019	-6.45946	1.05075e-10	3.95355e-09	Yes	OK	27.6243	49.5329	5.71573	32.6515	41.7726	74.1746	7.60931	4.75932	4.77857
ENSMUSG00000026814	Eng	13805	endoglin	chr2:32646594-32682669	+	-1.79355	0.233367	-7.68555	1.52336e-14	1.4119e-12	Yes	OK	81.5958	135.549	27.643	92.6882	133.672	180.285	19.0233	31.4115	32.4943
ENSMUSG00000048572	Tmem252	226040	transmembrane protein 252	chr19:24674007-24679661	+	-1.75953	0.281134	-6.2587	3.88204e-10	1.32677e-08	Yes	OK	21.8356	39.5452	4.12591	27.3852	43.8613	47.3893	5.70698	4.75932	1.91143
ENSMUSG00000020154	Ptprb	19263	protein tyrosine phosphatase, receptor type, B	chr10:116301373-116389538	+	-1.75914	0.280858	-6.26344	3.76577e-10	1.29241e-08	Yes	OK	157.862	282.701	33.0235	218.028	198.42	431.655	47.5582	23.7966	27.7157
ENSMUSG00000046470	Sox18	20672	SRY (sex determining region Y)-box 18	chr2:181669836-181671640	-	-1.73772	0.284572	-6.10645	1.01872e-09	3.17719e-08	Yes	OK	12.489	24.3437	0.634343	23.1721	30.2852	19.5738	0.951163	0.951864	0
ENSMUSG00000048939	Atp13a5	268878	ATPase type 13A5	chr16:29231913-29378732	-	-1.73393	0.285117	-6.08148	1.19078e-09	3.63099e-08	Yes	OK	17.5632	32.9035	2.22288	24.2253	22.9749	51.5101	2.85349	1.90373	1.91143
ENSMUSG00000036256	Igfbp7	29817	insulin-like growth factor binding protein 7	chr5:77349239-77408045	-	-1.71146	0.209213	-8.18045	2.82795e-16	3.7114e-14	Yes	OK	91.2045	146.832	35.577	116.914	159.78	163.802	38.0465	31.4115	37.2728
ENSMUSG00000050234	Gja4	14612	gap junction protein, alpha 4	chr4:127311419-127314039	-	-1.70611	0.283173	-6.02499	1.69119e-09	4.98993e-08	Yes	OK	11.9478	23.5783	0.317288	13.6926	28.1965	28.8457	0	0.951864	0
ENSMUSG00000042284	Itga1	109700	integrin alpha 1	chr13:114958080-115101964	-	-1.68238	0.26294	-6.39832	1.57092e-10	5.70153e-09	Yes	OK	42.7276	72.4247	13.0304	54.7703	56.393	106.111	11.414	9.51864	18.1586
ENSMUSG00000054404	Slfn5	327978	schlafen 5	chr11:82952101-82964850	+	-1.63544	0.275554	-5.9351	2.93659e-09	8.20695e-08	Yes	OK	25.2066	43.7464	6.66678	35.8114	48.0385	47.3893	5.70698	10.4705	3.82285
ENSMUSG00000041378	Cldn5	12741	claudin 5	chr16:18776846-18778262	+	-1.62936	0.279843	-5.8224	5.80086e-09	1.49393e-07	Yes	OK	69.1953	135.215	3.17521	66.3563	178.578	160.712	0.951163	6.66305	1.91143
ENSMUSG00000046280	She	214547	src homology 2 domain-containing transforming protein E	chr3:89831369-89858846	+	-1.61515	0.283042	-5.70638	1.15407e-08	2.74782e-07	Yes	OK	12.0914	23.5483	0.634576	14.7459	19.842	36.0571	0	1.90373	0
ENSMUSG00000025902	Sox17	20671	SRY (sex determining region Y)-box 17	chr1:4490927-4497354	-	-1.59087	0.284356	-5.59467	2.21048e-08	4.84151e-07	Yes	OK	13.6284	25.9838	1.273	12.6393	30.2852	35.0269	0	0.951864	2.86714
ENSMUSG00000017754	Pltp	18830	phospholipid transfer protein	chr2:164839517-164857708	-	-1.57321	0.206952	-7.60183	2.91962e-14	2.50766e-12	Yes	OK	194.714	305.627	83.8004	219.081	331.048	366.752	113.188	90.4271	47.7857
ENSMUSG00000053647	Gper1	76854	G protein-coupled estrogen receptor 1	chr5:139423178-139427800	+	-1.53763	0.284476	-5.40513	6.47621e-08	1.26932e-06	Yes	OK	11.7387	22.2059	1.27148	15.7991	25.0636	25.7551	0.951163	0.951864	1.91143
ENSMUSG00000020717	Pecam1	18613	platelet/endothelial cell adhesion molecule 1	chr11:106654212-106715281	-	-1.53495	0.193945	-7.91434	2.48572e-15	2.72223e-13	Yes	OK	129.133	199.823	58.4434	154.831	198.42	246.218	54.2163	64.7268	56.3871
ENSMUSG00000040488	Ltbp4	108075	latent transforming growth factor beta binding protein 4	chr7:27311559-27333663	-	-1.5129	0.202848	-7.45832	8.76323e-14	6.53458e-12	Yes	OK	107.045	165.811	48.2796	132.713	154.559	210.161	50.4117	46.6413	47.7857
ENSMUSG00000051669	AU021092	239691	expressed sequence AU021092	chr16:5211818-5222299	-	-1.49771	0.279637	-5.35592	8.51238e-08	1.60512e-06	Yes	OK	10.0255	19.7337	0.317288	11.586	16.7091	30.9061	0	0.951864	0
ENSMUSG00000024521	Pmaip1	58801	phorbol-12-myristate-13-acetate-induced protein 1	chr18:66458603-66465558	+	-1.44852	0.278954	-5.19269	2.07276e-07	3.58311e-06	Yes	OK	28.2325	47.8782	8.58684	46.3441	33.4181	63.8725	1.90233	8.56678	15.2914
ENSMUSG00000040732	Erg	13876	avian erythroblastosis virus E-26 (v-ets) oncogene related	chr16:95359168-95530365	-	-1.43728	0.277834	-5.17317	2.3016e-07	3.92677e-06	Yes	OK	10.0407	19.7641	0.317288	7.37293	30.2852	21.6342	0	0.951864	0
ENSMUSG00000020928	Higd1b	75689	HIG1 domain family, member 1B	chr11:102836295-102838039	+	-1.42861	0.285128	-5.01042	5.43127e-07	8.24236e-06	Yes	OK	12.7382	23.252	2.2244	14.7459	30.2852	24.7249	1.90233	1.90373	2.86714
ENSMUSG00000061353	Cxcl12	20315	chemokine (C-X-C motif) ligand 12	chr6:117168534-117181368	+	-1.41382	0.160347	-8.81725	1.17304e-18	2.29093e-16	Yes	OK	252.457	376.237	128.676	342.314	331.048	455.349	109.384	126.598	150.047
ENSMUSG00000025083	Afap1l2	226250	actin filament associated protein 1-like 2	chr19:56912353-57008575	-	-1.3945	0.285311	-4.88765	1.02047e-06	1.43821e-05	Yes	OK	13.7408	24.6238	2.85769	15.7991	28.1965	29.8759	1.90233	4.75932	1.91143
ENSMUSG00000025492	Ifitm3	66141	interferon induced transmembrane protein 3	chr7:141009589-141010744	-	-1.38785	0.249349	-5.56588	2.60838e-08	5.59352e-07	Yes	OK	41.7636	65.7384	17.7889	67.4096	76.235	53.5705	19.9744	14.278	19.1143
ENSMUSG00000040280	Ndufa4l2	407790	NADH dehydrogenase (ubiquinone) 1 alpha subcomplex, 4-like 2	chr10:127514938-127517156	+	-1.38695	0.284839	-4.86924	1.12026e-06	1.55613e-05	Yes	OK	19.0451	33.3303	4.7599	22.1188	44.9056	32.9665	2.85349	10.4705	0.955714
ENSMUSG00000028073	Pear1	73182	platelet endothelial aggregation receptor 1	chr3:87749096-87768953	-	-1.37504	0.282644	-4.86493	1.14495e-06	1.57972e-05	Yes	OK	12.2127	22.8372	1.58831	9.47948	22.9749	36.0571	2.85349	0	1.91143
ENSMUSG00000005397	Nid1	18073	nidogen 1	chr13:13437601-13512275	+	-1.34737	0.28455	-4.73511	2.18938e-06	2.79074e-05	Yes	OK	20.8659	36.0218	5.7099	27.3852	24.0193	56.6611	10.4628	5.71119	0.955714
ENSMUSG00000056492	Adgrf5	224792	adhesion G protein-coupled receptor F5	chr17:43389465-43459557	+	-1.33809	0.273713	-4.88865	1.01527e-06	1.43212e-05	Yes	OK	104.112	201.24	6.98349	136.926	160.825	305.97	2.85349	15.2298	2.86714
ENSMUSG00000026921	Egfl7	353156	EGF-like domain 7	chr2:26583863-26592682	+	-1.32931	0.255106	-5.2108	1.88024e-07	3.29192e-06	Yes	OK	40.3093	63.1513	17.4673	44.2376	73.1021	72.1142	21.8768	14.278	16.2471
ENSMUSG00000002885	Adgre5	26364	adhesion G protein-coupled receptor E5	chr8:83723250-83741311	-	-1.32812	0.274624	-4.83613	1.32392e-06	1.79447e-05	Yes	OK	26.6222	43.3953	9.84911	34.7581	48.0385	47.3893	3.80465	15.2298	10.5128
ENSMUSG00000024395	Lims2	225341	LIM and senescent cell antigen like domains 2	chr18:31931506-31958619	+	-1.3239	0.28486	-4.64755	3.35907e-06	4.00185e-05	Yes	OK	12.5459	22.5528	2.53912	13.6926	29.2408	24.7249	1.90233	4.75932	0.955714
ENSMUSG00000031239	Itm2a	16431	integral membrane protein 2A	chrX:107397194-107403360	-	-1.31819	0.199011	-6.62369	3.5034e-11	1.50454e-09	Yes	OK	120.274	178.929	61.6193	145.352	225.572	165.863	52.314	74.2454	58.2985
ENSMUSG00000036381	F630111L10Rik	320463	RIKEN cDNA F630111L10 gene	chr3:59146295-59153628	-	-1.28487	0.282724	-4.5446	5.50406e-06	6.12163e-05	Yes	OK	19.4941	32.6404	6.34786	32.6515	27.1522	38.1175	12.3651	2.85559	3.82285
ENSMUSG00000036381	P2ry14	140795	purinergic receptor P2Y, G-protein coupled, 14	chr3:59114622-59132462	-	-1.28487	0.282724	-4.5446	5.50406e-06	6.12163e-05	Yes	OK	19.4941	32.6404	6.34786	32.6515	27.1522	38.1175	12.3651	2.85559	3.82285
ENSMUSG00000041445	Mmrn2	105450	multimerin 2	chr14:34375503-34404286	+	-1.28229	0.28282	-4.53393	5.7895e-06	6.39143e-05	Yes	OK	24.2193	40.4985	7.94002	16.8524	43.8613	60.7819	4.75582	12.3742	6.68999
ENSMUSG00000031616	Ednra	13617	endothelin receptor type A	chr8:77663028-77724452	-	-1.27782	0.283041	-4.5146	6.34368e-06	6.92863e-05	Yes	OK	18.6167	31.198	6.03535	20.0122	32.3738	41.2081	8.56047	2.85559	6.68999
ENSMUSG00000028862	Map3k6	53608	mitogen-activated protein kinase kinase kinase 6	chr4:133240817-133252928	+	-1.27213	0.285045	-4.46291	8.08529e-06	8.4862e-05	Yes	OK	12.3625	21.8693	2.85571	23.1721	14.6204	27.8155	4.75582	2.85559	0.955714
ENSMUSG00000047867	Gimap6	231931	GTPase, IMAP family member 6	chr6:48701582-48708244	-	-1.26587	0.282461	-4.48158	7.40909e-06	7.88748e-05	Yes	OK	21.6738	36.0364	7.31127	24.2253	32.3738	51.5101	1.90233	9.51864	10.5128
ENSMUSG00000021638	Ocln	18260	occludin	chr13:100497366-100552498	-	-1.24091	0.264593	-4.68987	2.73379e-06	3.36787e-05	Yes	OK	37.5472	58.5725	16.5218	33.7048	64.7476	77.2652	11.414	19.0373	19.1143
ENSMUSG00000023336	Wfdc1	67866	WAP four-disulfide core domain 1	chr8:119666364-119688020	+	-1.23486	0.254608	-4.85005	1.23433e-06	1.68675e-05	Yes	OK	47.5833	72.9379	22.2287	63.1965	80.4123	75.2048	13.3163	37.1227	16.2471
ENSMUSG00000050295	Foxc1	17300	forkhead box C1	chr13:31806645-31810635	+	-1.19919	0.282566	-4.24392	2.1965e-05	0.000198532	Yes	OK	12.5134	22.4873	2.53947	10.5328	19.842	37.0873	5.70698	0	1.91143
ENSMUSG00000048489	8430408G22Rik	213393	RIKEN cDNA 8430408G22 gene	chr6:116650683-116652847	+	-1.17327	0.284622	-4.12221	3.75249e-05	0.000315395	Yes	OK	14.5807	25.3534	3.80804	12.6393	42.8169	20.604	2.85349	7.61491	0.955714
ENSMUSG00000004105	Angptl2	26360	angiopoietin-like 2	chr2:33215960-33247714	+	-1.16844	0.279111	-4.18631	2.83531e-05	0.000247808	Yes	OK	18.9315	30.2371	7.62588	29.4917	32.3738	28.8457	7.60931	5.71119	9.55714
ENSMUSG00000021390	Ogn	18295	osteoglycin	chr13:49608070-49624500	+	-1.1524	0.284622	-4.04889	5.14604e-05	0.000411809	Yes	OK	15.5777	25.76	5.39541	31.5983	26.1079	19.5738	9.51163	3.80746	2.86714
ENSMUSG00000010311	Optc	269120	opticin	chr1:133897193-133907173	-	-1.12757	0.273068	-4.12924	3.6396e-05	0.000307771	Yes	OK	29.4675	45.6039	13.331	62.1432	36.551	38.1175	21.8768	10.4705	7.64571
ENSMUSG00000043631	Ecm2	407800	extracellular matrix protein 2, female organ and adipocyte specific	chr13:49504809-49532789	+	-1.11089	0.280265	-3.96373	7.37872e-05	0.000560666	Yes	OK	18.2382	28.8511	7.62529	28.4384	31.3295	26.7853	4.75582	9.51864	8.60142
ENSMUSG00000067818	Myl9	98932	myosin, light polypeptide 9, regulatory	chr2:156775463-156781657	+	-1.10304	0.20168	-5.46929	4.51843e-08	9.20806e-07	Yes	OK	112.863	160.309	65.4161	116.914	178.578	185.436	69.4349	73.2935	53.52
ENSMUSG00000056481	Cd248	70445	CD248 antigen, endosialin	chr19:5068077-5070639	+	-1.09657	0.284701	-3.85165	0.000117327	0.000836617	Yes	OK	10.7939	18.411	3.17685	17.9057	17.7534	19.5738	4.75582	0.951864	3.82285
ENSMUSG00000069919	Hba-a1	15122	hemoglobin alpha, adult chain 1	chr11:32283671-32284486	+	-1.08822	0.285173	-3.81601	0.000135626	0.000943175	Yes	OK	22.1287	36.3128	7.94457	65.3031	27.1522	16.4832	1.90233	12.3742	9.55714
ENSMUSG00000027985	Lef1	16842	lymphoid enhancer binding factor 1	chr3:131112790-131224357	+	-1.06991	0.283476	-3.77425	0.000160487	0.00108973	Yes	OK	13.5234	23.2387	3.80804	8.4262	37.5954	23.6947	2.85349	7.61491	0.955714
ENSMUSG00000038521	C1s1	50908	complement component 1, s subcomponent 1	chr6:124530343-124542321	-	-1.03538	0.284615	-3.63782	0.000274958	0.00173221	Yes	OK	11.796	19.7764	3.8155	20.0122	12.5318	26.7853	3.80465	0.951864	6.68999
ENSMUSG00000030237	Slco1a4	28250	solute carrier organic anion transporter family, member 1a4	chr6:141805439-141856171	-	-1.02748	0.284352	-3.61342	0.000302183	0.00188111	Yes	OK	165.791	276.368	55.2143	169.577	319.561	339.967	84.6536	60.9193	20.07
ENSMUSG00000026222	Sp100	20684	nuclear antigen Sp100	chr1:85649987-85709997	+	-1.01857	0.285273	-3.57051	0.000356291	0.00216159	Yes	OK	13.1538	21.5358	4.77192	20.0122	21.9306	22.6645	0.951163	3.80746	9.55714
ENSMUSG00000033377	Palmd	114301	palmdelphin	chr3:116918261-116968952	-	-1.0075	0.261482	-3.85302	0.000116671	0.000833618	Yes	OK	31.9876	46.8216	17.1535	33.7048	48.0385	58.7215	18.0721	15.2298	18.1586
ENSMUSG00000028655	Mfsd2a	76574	major facilitator superfamily domain containing 2A	chr4:122946850-122961188	-	-1.00416	0.274063	-3.66399	0.000248314	0.00158382	Yes	OK	30.5288	45.8252	15.2325	38.9712	46.9942	51.5101	15.2186	25.7003	4.77857
ENSMUSG00000025938	Slco5a1	240726	solute carrier organic anion transporter family, member 5A1	chr1:12866549-12991135	-	1.00404	0.132625	7.57057	3.71597e-14	3.07881e-12	Yes	OK	600.102	388.102	812.101	422.363	319.561	422.383	757.126	711.994	967.182
ENSMUSG00000027202	Slc12a1	20495	solute carrier family 12, member 1	chr2:125152599-125230001	+	1.00454	0.285255	3.52154	0.000429053	0.00253097	Yes	OK	12.4284	4.5185	20.3383	4.2131	5.22158	4.12081	21.8768	11.4224	27.7157
ENSMUSG00000074505	Fat3	270120	FAT atypical cadherin 3	chr9:15910192-16378231	-	1.00473	0.219369	4.58012	4.64707e-06	5.29779e-05	Yes	OK	965.414	578.145	1352.68	684.629	383.264	666.541	1240.32	1345.94	1471.8
ENSMUSG00000021098	4930447C04Rik	75801	RIKEN cDNA 4930447C04 gene	chr12:72881108-72917765	-	1.00608	0.127167	7.91151	2.54286e-15	2.76263e-13	Yes	OK	2856.16	1850.14	3862.17	1771.61	1832.77	1946.05	4348.72	2792.77	4445.02
ENSMUSG00000086544	Chn1os3	329427	chimerin 1, opposite strand 3	chr2:73596525-73616012	+	1.00729	0.246555	4.08547	4.39878e-05	0.000359221	Yes	OK	40.0501	22.6057	57.4944	27.3852	18.7977	21.6342	58.021	55.2081	59.2542
ENSMUSG00000055866	Per2	18627	period circadian clock 2	chr1:91415981-91459328	-	1.0073	0.131931	7.63505	2.25727e-14	2.00165e-12	Yes	OK	539.417	348.394	730.44	353.9	305.984	385.296	704.812	616.808	869.699
ENSMUSG00000036036	Zfp57	22715	zinc finger protein 57	chr17:37002524-37010729	+	1.00889	0.248009	4.06796	4.7427e-05	0.000383838	Yes	OK	44.6063	25.0616	64.1511	35.8114	16.7091	22.6645	68.4838	67.5824	56.3871
ENSMUSG00000029765	Plxna4	243743	plexin A4	chr6:32144556-32588192	-	1.00959	0.149196	6.76686	1.31608e-11	6.08176e-10	Yes	OK	315.437	201.624	429.25	230.667	170.223	203.98	370.954	406.446	510.351
ENSMUSG00000042251	Pm20d1	212933	peptidase M20 domain containing 1	chr1:131797394-131818115	+	1.00993	0.277308	3.64193	0.000270604	0.00170872	Yes	OK	25.2809	12.1204	38.4414	4.2131	15.6647	16.4832	43.7535	26.6522	44.9185
ENSMUSG00000042581	Thsd7b	210417	thrombospondin, type I, domain containing 7B	chr1:129273303-130219278	+	1.01043	0.215141	4.69662	2.64507e-06	3.28481e-05	Yes	OK	108.758	65.271	152.244	56.8769	65.7919	73.1444	115.091	124.694	216.947
ENSMUSG00000027134	Lpcat4	99010	lysophosphatidylcholine acyltransferase 4	chr2:112239840-112247111	+	1.01116	0.174404	5.79779	6.71951e-09	1.70114e-07	Yes	OK	180.782	113.461	248.104	140.086	108.609	91.688	264.423	206.555	273.334
ENSMUSG00000025272	Tro	56191	trophinin	chrX:150644709-150657436	-	1.01173	0.139582	7.2483	4.22043e-13	2.61268e-11	Yes	OK	905.976	581.638	1230.31	694.108	457.41	593.397	1090.98	1078.46	1521.5
ENSMUSG00000000416	Cttnbp2	30785	cortactin binding protein 2	chr6:18366476-18514825	-	1.01244	0.115144	8.79282	1.45849e-18	2.80612e-16	Yes	OK	999.489	648.747	1350.23	682.522	584.817	678.903	1363.97	1129.86	1556.86
ENSMUSG00000015452	Ager	11596	advanced glycosylation end product-specific receptor	chr17:34597849-34600937	+	1.01623	0.241667	4.20509	2.60978e-05	0.000230551	Yes	OK	49.4945	28.1258	70.8632	23.1721	31.3295	29.8759	61.8256	59.0156	91.7485
ENSMUSG00000066760	Psg16	26436	pregnancy specific glycoprotein 16	chr7:17074039-17133450	+	1.0163	0.170034	5.97703	2.27239e-09	6.47196e-08	Yes	OK	189.421	118.958	259.884	144.299	102.343	110.232	216.865	268.426	294.36
ENSMUSG00000036422	Pcdh8	18530	protocadherin 8	chr14:79766771-79771312	-	1.01695	0.139429	7.2937	3.01564e-13	1.93248e-11	Yes	OK	281.315	180.165	382.465	198.016	185.888	156.591	389.026	352.19	406.178
ENSMUSG00000090061	Nwd2	319807	NACHT and WD repeat domain containing 2	chr5:63649102-63810543	+	1.01748	0.154764	6.5744	4.88504e-11	2.00348e-09	Yes	OK	359.415	228.017	490.814	271.745	169.179	243.128	520.286	407.398	544.757
ENSMUSG00000039488	Cntn5	244682	contactin 5	chr9:9660890-10904726	-	1.01846	0.218084	4.67006	3.01119e-06	3.64565e-05	Yes	OK	98.8246	58.7903	138.859	78.9956	39.684	57.6913	130.309	110.416	175.851
ENSMUSG00000027750	Postn	50706	periostin, osteoblast specific factor	chr3:54361106-54391041	+	1.02081	0.267246	3.81974	0.000133591	0.000930596	Yes	OK	30.3845	15.6432	45.1257	18.959	11.4875	16.4832	30.4372	46.6413	58.2985
ENSMUSG00000027748	Trpc4	22066	transient receptor potential cation channel, subfamily C, member 4	chr3:54156056-54318471	+	1.02115	0.190982	5.34683	8.95073e-08	1.68005e-06	Yes	OK	154.79	95.1129	214.467	97.9546	67.8805	119.503	205.451	178.95	258.998
ENSMUSG00000046961	Gpr156	239845	G protein-coupled receptor 156	chr16:37916495-38007529	+	1.02444	0.227659	4.49988	6.79921e-06	7.31897e-05	Yes	OK	63.2325	36.8608	89.6041	37.9179	40.7283	31.9363	86.5559	70.438	111.818
ENSMUSG00000091722	Siah3	380918	seven in absentia homolog 3 (Drosophila)	chr14:75455981-75526141	+	1.02466	0.133804	7.65792	1.88968e-14	1.7033e-12	Yes	OK	466.008	298.062	633.954	233.827	304.94	355.42	627.768	677.727	596.365
ENSMUSG00000002578	Ikzf4	22781	IKAROS family zinc finger 4	chr10:128632414-128645993	-	1.02655	0.152098	6.7493	1.4856e-11	6.84584e-10	Yes	OK	226.892	143.508	310.277	147.459	134.717	148.349	360.491	291.27	279.068
ENSMUSG00000085415	Gm12060	100134990	selenoprotein K pseudogene	chr11:23558059-23558842	-	1.0326	0.28531	3.61924	0.000295473	0.00184586	Yes	OK	13.558	4.86361	22.2524	3.15983	7.31021	4.12081	16.1698	16.1817	34.4057
ENSMUSG00000034912	Mdga2	320772	MAM domain containing glycosylphosphatidylinositol anchor 2	chr12:66466058-67222549	-	1.03326	0.128109	8.06543	7.29782e-16	9.00156e-14	Yes	OK	1048.17	669.572	1426.76	760.465	507.537	740.715	1389.65	1279.31	1611.33
ENSMUSG00000040136	Abcc8	20927	ATP-binding cassette, sub-family C (CFTR/MRP), member 8	chr7:46104522-46180033	-	1.03443	0.144233	7.17196	7.39291e-13	4.34698e-11	Yes	OK	259.124	164.012	354.236	165.364	159.78	166.893	342.419	315.067	405.223
ENSMUSG00000046159	Chrm3	12671	cholinergic receptor, muscarinic 3, cardiac	chr13:9876612-10360803	-	1.03532	0.157198	6.58613	4.51448e-11	1.86549e-09	Yes	OK	198.353	124.49	272.217	144.299	110.697	118.473	252.058	294.126	270.467
ENSMUSG00000026934	Lhx3	16871	LIM homeobox protein 3	chr2:26200211-26206575	-	1.03989	0.159506	6.51942	7.05819e-11	2.77009e-09	Yes	OK	274.757	171.749	377.765	163.258	203.642	148.349	380.465	303.645	449.185
ENSMUSG00000029094	Afap1	70292	actin filament associated protein 1	chr5:35893318-36003922	+	1.04131	0.121496	8.57071	1.0285e-17	1.85413e-15	Yes	OK	562.926	359.245	766.608	380.232	309.117	388.386	701.959	731.032	866.832
ENSMUSG00000040938	Slc16a11	216867	solute carrier family 16 (monocarboxylic acid transporters), member 11	chr11:70213909-70216414	+	1.04407	0.177375	5.88624	3.95084e-09	1.07843e-07	Yes	OK	203.015	124.854	281.177	120.073	154.559	99.9296	290.105	219.881	333.544
ENSMUSG00000042272	Sestd1	228071	SEC14 and spectrin domains 1	chr2:77180339-77280592	-	1.04989	0.14011	7.49331	6.71577e-14	5.14824e-12	Yes	OK	577.605	363.639	791.572	435.003	280.921	374.994	886.484	663.449	824.781
ENSMUSG00000096606	Tpbgl	100503386	trophoblast glycoprotein-like	chr7:99624066-99627103	-	1.05098	0.128967	8.14919	3.66367e-16	4.62327e-14	Yes	OK	325.514	205.997	445.032	185.376	223.484	209.131	427.072	449.28	458.743
ENSMUSG00000027416	Otor	57329	otoraplin	chr2:143078491-143081699	+	1.0525	0.180533	5.82994	5.54475e-09	1.45074e-07	Yes	OK	130.991	79.9486	182.033	73.7293	95.0327	71.084	171.209	174.191	200.7
ENSMUSG00000052373	Mpp3	13384	membrane protein, palmitoylated 3 (MAGUK p55 subfamily member 3)	chr11:101999652-102026955	-	1.05314	0.118055	8.92078	4.63009e-19	9.86449e-17	Yes	OK	535.132	340.085	730.179	360.22	357.156	302.879	816.098	678.679	695.759
ENSMUSG00000036760	Kcnk9	223604	potassium channel, subfamily K, member 9	chr15:72512118-72546279	-	1.05386	0.162166	6.49864	8.10498e-11	3.1359e-09	Yes	OK	257.735	159.639	355.831	199.069	125.318	154.53	343.37	312.211	411.913
ENSMUSG00000031503	Col4a2	12827	collagen, type IV, alpha 2	chr8:11312804-11449287	+	1.05459	0.137527	7.6682	1.74425e-14	1.58091e-12	Yes	OK	600.933	377.926	823.94	385.499	331.048	417.232	717.177	720.561	1034.08
ENSMUSG00000027577	Chrna4	11438	cholinergic receptor, nicotinic, alpha polypeptide 4	chr2:181022310-181039177	-	1.05474	0.126202	8.35759	6.40114e-17	9.82164e-15	Yes	OK	473.746	299.694	647.798	326.515	288.231	284.336	552.626	658.69	732.077
ENSMUSG00000041544	Ptchd2	242748	patched domain containing 2	chr4:148236856-148287965	-	1.0565	0.174565	6.05217	1.4291e-09	4.27037e-08	Yes	OK	170.358	104.322	236.394	119.02	96.077	97.8692	221.621	199.891	287.67
ENSMUSG00000028172	Tacr3	21338	tachykinin receptor 3	chr3:134829006-134934581	+	1.05854	0.137664	7.6893	1.47943e-14	1.37898e-12	Yes	OK	575.574	361.269	789.879	417.097	317.472	349.239	627.768	807.181	934.688
ENSMUSG00000037816	Fbxw17	109082	F-box and WD-40 domain protein 17	chr13:50417876-50433769	+	1.06031	0.200756	5.28158	1.28073e-07	2.3449e-06	Yes	OK	99.4601	59.15	139.77	74.7825	50.1272	52.5403	149.333	120.887	149.091
ENSMUSG00000025020	Slit1	20562	slit homolog 1 (Drosophila)	chr19:41600256-41743856	-	1.06086	0.195022	5.4397	5.33693e-08	1.06901e-06	Yes	OK	172.567	103.303	241.832	132.713	76.235	100.96	203.549	204.651	317.297
ENSMUSG00000030109	Slc6a12	14411	solute carrier family 6 (neurotransmitter transporter, betaine/GABA), member 12	chr6:121346696-121365773	+	1.06089	0.219389	4.83566	1.32703e-06	1.7962e-05	Yes	OK	76.8492	44.4498	109.249	40.0245	44.9056	48.4195	140.772	85.6678	101.306
ENSMUSG00000034730	Adgrb1	107831	adhesion G protein-coupled receptor B1	chr15:74516195-74589464	+	1.06209	0.210327	5.04971	4.42478e-07	6.91978e-06	Yes	OK	1358.82	797.323	1920.31	777.317	862.605	752.048	1836.7	1402.1	2522.13
ENSMUSG00000015879	Fam184b	58227	family with sequence similarity 184, member B	chr5:45529704-45639501	-	1.06323	0.136627	7.78196	7.14073e-15	7.09961e-13	Yes	OK	352.272	220.695	483.849	244.36	189.021	228.705	468.924	435.954	546.668
ENSMUSG00000034771	Tle2	21886	transducin-like enhancer of split 2	chr10:81575286-81590473	+	1.06437	0.121063	8.79186	1.47106e-18	2.80612e-16	Yes	OK	615.381	388.31	842.453	341.261	420.859	402.809	898.849	715.802	912.706
ENSMUSG00000075224	Lrrc55	241528	leucine rich repeat containing 55	chr2:85188070-85196699	-	1.06518	0.228525	4.66112	3.14501e-06	3.77148e-05	Yes	OK	95.5183	54.2249	136.812	51.6105	61.6146	49.4497	192.135	138.02	80.2799
ENSMUSG00000047988	4933428G20Rik	100141474	RIKEN cDNA 4933428G20 gene	chr11:97490782-97500340	-	1.06646	0.26836	3.97397	7.06841e-05	0.00054009	Yes	OK	28.2518	13.9322	42.5714	21.0655	9.39884	11.3322	38.0465	41.882	47.7857
ENSMUSG00000022475	Hdac7	56233	histone deacetylase 7	chr15:97792663-97844502	-	1.06694	0.134746	7.91813	2.41108e-15	2.67255e-13	Yes	OK	409.373	256.206	562.539	239.093	228.705	300.819	622.061	488.306	577.251
ENSMUSG00000015968	Cacna1d	12289	calcium channel, voltage-dependent, L type, alpha 1D subunit	chr14:30039940-30353486	-	1.06787	0.140269	7.61302	2.67769e-14	2.33726e-12	Yes	OK	740.839	462.084	1019.59	520.318	346.713	519.222	924.531	910.934	1223.31
ENSMUSG00000051331	Cacna1c	12288	calcium channel, voltage-dependent, L type, alpha 1C subunit	chr6:118587239-119108495	-	1.06826	0.202615	5.27237	1.34676e-07	2.43858e-06	Yes	OK	145.381	85.8593	204.903	112.7	48.0385	96.839	195.94	195.132	223.637
ENSMUSG00000018906	P4ha2	18452	procollagen-proline, 2-oxoglutarate 4-dioxygenase (proline 4-hydroxylase), alpha II polypeptide	chr11:54100923-54131667	+	1.07386	0.145763	7.36715	1.74315e-13	1.19152e-11	Yes	OK	356.126	220.721	491.531	236.987	206.775	218.403	477.484	398.831	598.277
ENSMUSG00000028184	Adgrl2	99633	adhesion G protein-coupled receptor L2	chr3:148815585-148954635	-	1.07451	0.128355	8.37142	5.69267e-17	8.97964e-15	Yes	OK	1742.3	1090.08	2394.51	1145.96	837.541	1286.72	2376.96	2052.22	2754.37
ENSMUSG00000018581	Dnah11	13411	dynein, axonemal, heavy chain 11	chr12:117877981-118199043	-	1.07457	0.248517	4.32392	1.53282e-05	0.000145436	Yes	OK	42.0763	22.5318	61.6208	17.9057	17.7534	31.9363	61.8256	61.8712	61.1657
ENSMUSG00000063142	Kcnma1	16531	potassium large conductance calcium-activated channel, subfamily M, alpha member 1	chr14:23298693-24004205	-	1.07525	0.115101	9.34181	9.46972e-21	2.59319e-18	Yes	OK	5507.07	3465.77	7548.37	3878.16	2670.32	3848.84	7165.11	7484.51	7995.5
ENSMUSG00000096929	A330023F24Rik	320977	RIKEN cDNA A330023F24 gene	chr1:195017398-195037908	+	1.07582	0.215389	4.99479	5.88991e-07	8.84025e-06	Yes	OK	1036.84	598.886	1474.79	412.884	625.545	758.229	1631.25	1285.02	1508.12
ENSMUSG00000049252	Lrp1b	94217	low density lipoprotein-related protein 1B (deleted in tumors)	chr2:40596772-42653598	-	1.07729	0.206088	5.22733	1.71977e-07	3.03038e-06	Yes	OK	136.256	79.6999	192.812	113.754	51.1715	74.1746	162.649	223.688	192.098
ENSMUSG00000110218	Gm20219	100504425	predicted gene, 20219	chr17:56551413-56554387	-	1.07739	0.187345	5.7508	8.88208e-09	2.19444e-07	Yes	OK	187.618	112.196	263.04	78.9956	155.603	101.99	272.033	224.64	292.448
ENSMUSG00000085008	Dbhos	329371	dopamine beta hydroxylase, opposite strand	chr2:27144897-27162703	-	1.08264	0.206729	5.23699	1.63214e-07	2.90089e-06	Yes	OK	212.597	123.86	301.334	161.151	96.077	114.352	220.67	237.014	446.318
ENSMUSG00000032338	Hcn4	330953	hyperpolarization-activated, cyclic nucleotide-gated K+ 4	chr9:58823511-58860955	+	1.08278	0.129196	8.38091	5.25178e-17	8.44662e-15	Yes	OK	390.487	243.17	537.804	256.999	202.597	269.913	531.7	511.151	570.561
ENSMUSG00000026837	Col5a1	12831	collagen, type V, alpha 1	chr2:27886424-28039510	+	1.08701	0.194903	5.57719	2.44439e-08	5.2833e-07	Yes	OK	126.587	74.6419	178.533	76.8891	55.3487	91.688	194.037	144.683	196.877
ENSMUSG00000020067	Mypn	68802	myopalladin	chr10:63115794-63203952	-	1.08884	0.15403	7.06902	1.56027e-12	8.4756e-11	Yes	OK	234.108	143.179	325.036	144.299	143.071	142.168	281.544	306.5	387.064
ENSMUSG00000032816	Igdcc4	56741	immunoglobulin superfamily, DCC subclass, member 4	chr9:65101485-65137947	+	1.08896	0.139822	7.7882	6.79693e-15	6.84072e-13	Yes	OK	390.319	240.921	539.718	283.331	194.243	245.188	563.089	472.125	583.941
ENSMUSG00000021182	Ccdc88c	68339	coiled-coil domain containing 88C	chr12:100912699-101028983	-	1.09476	0.117892	9.2861	1.60052e-20	4.11562e-18	Yes	OK	588.743	366.438	811.048	371.806	318.516	408.99	786.612	749.117	897.415
ENSMUSG00000028399	Ptprd	19266	protein tyrosine phosphatase, receptor type, D	chr4:75941236-78211895	-	1.09608	0.131399	8.34161	7.32837e-17	1.08308e-14	Yes	OK	5900.32	3645.91	8154.73	3978.22	2704.78	4254.74	7718.69	7217.03	9528.46
ENSMUSG00000085828	Gm15612	100038356	predicted gene 15612	chr6:88842853-88847274	+	1.09634	0.213373	5.13815	2.77451e-07	4.58368e-06	Yes	OK	74.7365	42.7299	106.743	38.9712	45.9499	43.2685	111.286	88.5234	120.42
ENSMUSG00000085272	Sbk3	381835	SH3 domain binding kinase family, member 3	chr7:4965259-4970961	-	1.09767	0.250659	4.37913	1.19153e-05	0.000117189	Yes	OK	41.089	21.4956	60.6825	15.7991	19.842	28.8457	58.9721	52.3525	70.7228
ENSMUSG00000025255	Zfhx4	80892	zinc finger homeodomain 4	chr3:5218553-5415855	+	1.09915	0.137077	8.01851	1.07032e-15	1.26321e-13	Yes	OK	1107.09	680.864	1533.33	805.755	501.272	735.564	1362.07	1429.7	1808.21
ENSMUSG00000020140	Lgr5	14160	leucine rich repeat containing G protein coupled receptor 5	chr10:115450313-115587780	-	1.0993	0.12056	9.11824	7.6356e-20	1.76425e-17	Yes	OK	562.771	349.105	776.437	390.765	327.915	328.635	769.491	685.342	874.478
ENSMUSG00000006576	Slc4a3	20536	solute carrier family 4 (anion exchanger), member 3	chr1:75546265-75559431	+	1.10068	0.211784	5.19719	2.02327e-07	3.50864e-06	Yes	OK	1551.73	888.147	2215.3	946.894	853.206	864.34	1991.74	1690.51	2963.67
ENSMUSG00000040701	Ap1g2	11766	adaptor protein complex AP-1, gamma 2 subunit	chr14:55098834-55106593	-	1.10103	0.220652	4.98988	6.0418e-07	9.04341e-06	Yes	OK	78.9395	44.4605	113.418	42.131	43.8613	47.3893	129.358	78.0529	132.844
ENSMUSG00000025370	Cdh9	12565	cadherin 9	chr15:16778100-16856777	+	1.10481	0.190303	5.80553	6.41625e-09	1.62939e-07	Yes	OK	269.865	158.442	381.288	168.524	137.85	168.953	434.682	225.592	483.591
ENSMUSG00000037239	Spred3	101809	sprouty-related, EVH1 domain containing 3	chr7:29158828-29168647	-	1.10518	0.119018	9.28576	1.60561e-20	4.11562e-18	Yes	OK	736.567	455.851	1017.28	480.293	399.973	487.286	998.722	881.426	1171.7
ENSMUSG00000017453	Pipox	19193	pipecolic acid oxidase	chr11:77880614-77893872	-	1.10727	0.212908	5.20069	1.98551e-07	3.45286e-06	Yes	OK	88.5046	50.3035	126.706	38.9712	50.1272	61.8121	156.942	114.224	108.951
ENSMUSG00000056145	AI504432	229694	expressed sequence AI504432	chr3:107039503-107054322	+	1.10766	0.139512	7.9395	2.02995e-15	2.31259e-13	Yes	OK	611.627	373.971	849.282	433.949	289.275	398.688	768.54	766.251	1013.06
ENSMUSG00000049420	Tmem200a	77220	transmembrane protein 200A	chr10:25991185-26079052	-	1.10797	0.171838	6.44776	1.13512e-10	4.24184e-09	Yes	OK	246.442	147.145	345.739	175.897	133.672	131.866	294.861	294.126	448.23
ENSMUSG00000031214	Ophn1	94190	oligophrenin 1	chrX:98873725-98891025	-	1.10874	0.13054	8.49354	2.00434e-17	3.38982e-15	Yes	OK	364.519	223.909	505.129	246.466	213.04	212.222	486.996	461.654	566.738
ENSMUSG00000030098	Grip2	243547	glutamate receptor interacting protein 2	chr6:91761509-91807393	-	1.10994	0.138292	8.02609	1.00628e-15	1.19624e-13	Yes	OK	393.896	240.704	547.089	251.733	197.376	273.004	490.8	525.429	625.037
ENSMUSG00000070695	Cntnap5a	636808	contactin associated protein-like 5A	chr1:115685136-116580674	+	1.11092	0.147692	7.52187	5.3998e-14	4.27941e-12	Yes	OK	296.48	180.04	412.921	208.548	140.983	190.587	447.998	375.986	414.78
ENSMUSG00000031502	Col4a1	12826	collagen, type IV, alpha 1	chr8:11198422-11312826	-	1.11165	0.125221	8.87748	6.83945e-19	1.40252e-16	Yes	OK	876.137	538.831	1213.44	561.396	469.942	585.155	1086.23	1073.7	1480.4
ENSMUSG00000004952	Rasa4	54153	RAS p21 protein activator 4	chr5:136083915-136111861	+	1.11224	0.112148	9.91763	3.48952e-23	1.54718e-20	Yes	OK	696.637	430.913	962.362	380.232	438.613	473.893	1065.3	897.608	924.175
ENSMUSG00000040841	Six5	20475	sine oculis-related homeobox 5	chr7:19094543-19098345	+	1.11619	0.222925	5.00704	5.52741e-07	8.37278e-06	Yes	OK	68.1691	37.8744	98.4638	33.7048	43.8613	36.0571	117.944	78.0529	99.3942
ENSMUSG00000036800	Fam135b	70363	family with sequence similarity 135, member B	chr15:71445677-71727838	-	1.11881	0.131433	8.51241	1.7035e-17	3.00493e-15	Yes	OK	1639.49	1001.36	2277.63	1062.75	716.401	1224.91	2290.4	2128.37	2414.13
ENSMUSG00000022935	Grik1	14805	glutamate receptor, ionotropic, kainate 1	chr16:87895896-88290258	-	1.12178	0.0949082	11.8196	3.09015e-32	3.89953e-29	Yes	OK	3018.51	1871.16	4165.86	1922.23	1755.49	1935.75	3628.69	4283.39	4585.51
ENSMUSG00000062044	Lmtk3	381983	lemur tyrosine kinase 3	chr7:45783946-45804142	+	1.12251	0.109094	10.2894	7.86402e-25	4.16159e-22	Yes	OK	628.147	387.104	869.19	373.913	405.194	382.205	837.975	804.325	965.271
ENSMUSG00000032374	Plod2	26432	procollagen lysine, 2-oxoglutarate 5-dioxygenase 2	chr9:92542222-92608427	+	1.12387	0.116669	9.63298	5.80199e-22	2.11515e-19	Yes	OK	536.865	329.462	744.268	300.183	307.029	381.175	743.81	711.043	777.951
ENSMUSG00000020102	Slc16a7	20503	solute carrier family 16 (monocarboxylic acid transporters), member 7	chr10:125227484-125328535	-	1.12478	0.165424	6.79936	1.05085e-11	4.98245e-10	Yes	OK	343.65	204.401	482.9	206.442	139.938	266.822	470.826	428.339	549.535
ENSMUSG00000036040	Adamtsl2	77794	ADAMTS-like 2	chr2:27079380-27108613	+	1.12786	0.155176	7.26826	3.64153e-13	2.28886e-11	Yes	OK	233.999	140.103	327.895	144.299	146.204	129.805	295.812	296.03	391.843
ENSMUSG00000043719	Col6a6	245026	collagen, type VI, alpha 6	chr9:105689416-105828085	-	1.14006	0.285033	3.99974	6.34122e-05	0.000492788	Yes	OK	14.5021	4.8619	24.1422	4.2131	5.22158	5.15101	15.2186	33.3152	23.8928
ENSMUSG00000097391	Mirg	100040724	miRNA containing gene	chr12:109734980-109749457	+	1.14328	0.207967	5.49741	3.85416e-08	7.94315e-07	Yes	OK	103.954	58.2787	149.63	37.9179	68.9248	67.9934	155.991	124.694	168.206
ENSMUSG00000022311	Csmd3	239420	CUB and Sushi multiple domains 3	chr15:47580637-48791989	-	1.14362	0.168696	6.77915	1.20887e-11	5.65003e-10	Yes	OK	225.941	132.653	319.23	146.405	89.8111	161.742	309.128	327.441	321.12
ENSMUSG00000075318	Scn2a	110876	sodium channel, voltage-gated, type II, alpha	chr2:65670444-65767447	+	1.14484	0.14877	7.69538	1.41071e-14	1.32244e-12	Yes	OK	532.859	317.67	748.048	371.806	241.237	339.967	869.363	593.963	780.818
ENSMUSG00000020674	Pxdn	69675	peroxidasin	chr12:29938035-30017658	+	1.14686	0.160841	7.13038	1.00094e-12	5.72141e-11	Yes	OK	466.469	275.242	657.696	280.171	195.287	350.269	632.524	547.322	793.242
ENSMUSG00000038732	Mboat1	218121	membrane bound O-acyltransferase domain containing 1	chr13:30136489-30246694	+	1.14745	0.165145	6.94813	3.70162e-12	1.90361e-10	Yes	OK	195.05	114.63	275.471	112.7	107.565	123.624	256.814	237.966	331.633
ENSMUSG00000052512	Nav2	78286	neuron navigator 2	chr7:49246188-49610088	+	1.1483	0.146336	7.84702	4.26056e-15	4.41246e-13	Yes	OK	377.004	224.685	529.323	229.614	183.8	260.641	500.312	458.799	628.86
ENSMUSG00000010086	Rnf112	22671	ring finger protein 112	chr11:61448416-61453992	-	1.15067	0.159766	7.20221	5.9244e-13	3.53466e-11	Yes	OK	188.736	111.241	266.23	122.18	102.343	109.201	246.351	252.244	300.094
ENSMUSG00000072572	Slc39a2	214922	solute carrier family 39 (zinc transporter), member 2	chr14:51893609-51896745	+	1.15149	0.214026	5.38014	7.44274e-08	1.43476e-06	Yes	OK	143.427	79.3028	207.551	83.2087	88.7668	65.933	184.526	135.165	302.961
ENSMUSG00000052504	Epha3	13837	Eph receptor A3	chr16:63545217-63864157	-	1.15253	0.150253	7.67057	1.71229e-14	1.56056e-12	Yes	OK	296.52	175.863	417.176	193.803	152.47	181.316	388.075	362.66	500.794
ENSMUSG00000022842	Ece2	107522	endothelin converting enzyme 2	chr16:20611600-20618869	+	1.15398	0.219387	5.26005	1.44019e-07	2.5906e-06	Yes	OK	76.9351	42.0362	111.834	43.1843	37.5954	45.3289	120.798	81.8603	132.844
ENSMUSG00000057378	Ryr3	20192	ryanodine receptor 3	chr2:112631381-113030331	-	1.15502	0.235248	4.9098	9.1168e-07	1.30507e-05	Yes	OK	584.621	309.007	860.236	370.753	225.572	330.695	732.396	718.658	1129.65
ENSMUSG00000031558	Slit2	20563	slit homolog 2 (Drosophila)	chr5:47983154-48307736	+	1.15677	0.123523	9.36484	7.6166e-21	2.15432e-18	Yes	OK	3265.1	1964.39	4565.81	2192.92	1507.99	2192.27	4083.34	4352.88	5261.2
ENSMUSG00000000617	Grm6	108072	glutamate receptor, metabotropic 6	chr11:50850684-50866208	+	1.15733	0.100597	11.5047	1.24984e-30	1.36691e-27	Yes	OK	4090.32	2486.04	5694.61	2477.3	2422.81	2557.99	5865.83	4767.89	6450.11
ENSMUSG00000020866	Cacna1g	12291	calcium channel, voltage-dependent, T type, alpha 1G subunit	chr11:94408390-94474198	-	1.15758	0.126299	9.16537	4.9379e-20	1.19127e-17	Yes	OK	1164.92	699.551	1630.29	801.542	616.146	680.964	1305.95	1647.68	1937.23
ENSMUSG00000040118	Cacna2d1	12293	calcium channel, voltage-dependent, alpha2/delta subunit 1	chr5:15934690-16374511	+	1.15769	0.126051	9.18431	4.14167e-20	1.02946e-17	Yes	OK	993.647	596.726	1390.57	684.629	467.853	637.695	1357.31	1226.95	1587.44
ENSMUSG00000027977	Ndst3	83398	N-deacetylase/N-sulfotransferase (heparan glucosaminyl) 3	chr3:123526165-123672477	-	1.158	0.155688	7.43799	1.0223e-13	7.42075e-12	Yes	OK	396.997	233.826	560.169	258.052	184.844	258.581	549.772	441.665	689.069
ENSMUSG00000021313	Ryr2	20191	ryanodine receptor 2, cardiac	chr13:11553102-12106945	-	1.16001	0.22201	5.225	1.74152e-07	3.05886e-06	Yes	OK	976.963	529.958	1423.97	637.231	359.245	593.397	1230.81	1413.52	1627.58
ENSMUSG00000025207	Sema4g	26456	sema domain, immunoglobulin domain (Ig), transmembrane domain (TM) and short cytoplasmic domain, (semaphorin) 4G	chr19:44989343-45003395	+	1.1622	0.116834	9.94751	2.58575e-23	1.21198e-20	Yes	OK	698.939	420.801	977.078	465.548	418.771	378.084	1074.81	840.496	1015.92
ENSMUSG00000020836	Coro6	216961	coronin 6	chr11:77463912-77469501	+	1.16425	0.257367	4.5237	6.0767e-06	6.67705e-05	Yes	OK	45.1003	21.9172	68.2834	28.4384	16.7091	20.604	95.1163	42.8339	66.8999
ENSMUSG00000095407	Tmem200c	622645	transmembrane protein 200C	chr17:68837135-68843138	+	1.16591	0.132858	8.77562	1.69962e-18	3.20486e-16	Yes	OK	322.593	192.154	453.033	190.643	191.11	194.708	428.975	419.772	510.351
ENSMUSG00000029420	Rimbp2	231760	RIMS binding protein 2	chr5:128757787-128953486	-	1.16889	0.137589	8.49552	1.97046e-17	3.38982e-15	Yes	OK	535.889	317.848	753.93	386.552	256.902	310.091	676.277	712.946	872.566
ENSMUSG00000025586	Cpeb1	12877	cytoplasmic polyadenylation element binding protein 1	chr7:81347025-81454758	-	1.16992	0.13255	8.82624	1.08257e-18	2.1397e-16	Yes	OK	489.18	290.845	687.514	283.331	299.719	289.487	709.568	551.129	801.844
ENSMUSG00000034796	Cpne7	102278	copine VII	chr8:123117373-123135185	+	1.17005	0.124446	9.40204	5.35145e-21	1.59619e-18	Yes	OK	617.465	368.793	866.136	378.126	373.865	354.39	795.173	757.684	1045.55
ENSMUSG00000070601	Vmn2r84	625068	vomeronasal 2, receptor 84	chr10:130385799-130394241	-	1.17056	0.283706	4.12597	3.69172e-05	0.000311216	Yes	OK	12.0404	2.77969	21.3011	3.15983	2.08863	3.09061	19.0233	9.51864	35.3614
ENSMUSG00000034731	Dgkh	380921	diacylglycerol kinase, eta	chr14:78569608-78644451	-	1.17258	0.206428	5.68035	1.34423e-08	3.13685e-07	Yes	OK	1260.74	697.102	1824.39	812.075	512.759	766.471	1736.82	1542.97	2193.36
ENSMUSG00000004113	Cacna1b	12287	calcium channel, voltage-dependent, N type, alpha 1B subunit	chr2:24603888-24763152	-	1.17449	0.154008	7.62614	2.4189e-14	2.13345e-12	Yes	OK	399.497	233.557	565.438	275.958	172.312	252.4	625.866	460.702	609.745
ENSMUSG00000041165	Spem1	74288	sperm maturation 1	chr11:69820870-69822165	-	1.17716	0.25953	4.53573	5.74032e-06	6.34997e-05	Yes	OK	37.3109	17.7519	56.8698	21.0655	18.7977	13.3926	64.6791	38.0746	67.8557
ENSMUSG00000027544	Nfatc2	18019	nuclear factor of activated T cells, cytoplasmic, calcineurin dependent 2	chr2:168476409-168590365	-	1.17956	0.189687	6.21841	5.02209e-10	1.66776e-08	Yes	OK	135.773	76.4381	195.108	71.6227	81.4566	76.235	157.893	179.902	247.53
ENSMUSG00000020926	Adam11	11488	a disintegrin and metallopeptidase domain 11	chr11:102761434-102780262	+	1.1825	0.121201	9.75657	1.7291e-22	7.09148e-20	Yes	OK	819.516	487.194	1151.84	511.892	445.923	503.769	1287.88	925.212	1242.43
ENSMUSG00000025064	Col17a1	12821	collagen, type XVII, alpha 1	chr19:47646340-47692042	-	1.18793	0.205036	5.79374	6.88362e-09	1.73465e-07	Yes	OK	98.6877	54.1078	143.268	48.4507	40.7283	73.1444	140.772	136.117	152.914
ENSMUSG00000040693	Slco4c1	227394	solute carrier organic anion transporter family, member 4C1	chr1:96818783-96872171	-	1.18892	0.285311	4.1671	3.085e-05	0.000266786	Yes	OK	12.2189	3.4759	20.9619	3.15983	4.17726	3.09061	24.7303	18.0854	20.07
ENSMUSG00000028804	Csmd2	329942	CUB and Sushi multiple domains 2	chr4:127988043-128567656	+	1.18908	0.14554	8.17011	3.08111e-16	3.94887e-14	Yes	OK	274.108	160.038	388.179	185.376	159.78	134.957	351.93	411.205	401.4
ENSMUSG00000024299	Adamts10	224697	a disintegrin-like and metallopeptidase (reprolysin type) with thrombospondin type 1 motif, 10	chr17:33524084-33553782	+	1.18923	0.158214	7.51659	5.62241e-14	4.43441e-12	Yes	OK	310.175	179.294	441.057	172.737	185.888	179.255	405.196	351.238	566.738
ENSMUSG00000057457	Phex	18675	phosphate regulating endopeptidase homolog, X-linked	chrX:157162074-157415286	-	1.19004	0.271224	4.38766	1.14574e-05	0.000113433	Yes	OK	27.1885	11.8013	42.5757	9.47948	12.5318	13.3926	46.607	28.5559	52.5642
ENSMUSG00000028137	Celf3	78784	CUGBP, Elav-like family member 3	chr3:94482721-94492198	+	1.19121	0.0980078	12.1542	5.44933e-34	9.93292e-31	Yes	OK	3537.46	2116.07	4958.85	2078.11	2128.32	2141.79	4665.46	4428.07	5783.02
ENSMUSG00000022876	Samsn1	67742	SAM domain, SH3 domain and nuclear localization signals, 1	chr16:75858793-75909266	-	1.19136	0.113031	10.5401	5.64464e-26	3.56155e-23	Yes	OK	699.656	415.783	983.53	432.896	425.036	389.416	1020.6	845.255	1084.73
ENSMUSG00000031285	Dcx	13193	doublecortin	chrX:143855841-143933219	-	1.19512	0.214455	5.57283	2.50635e-08	5.40297e-07	Yes	OK	95.5878	51.3871	139.788	49.5039	44.9056	59.7517	158.844	96.1383	164.383
ENSMUSG00000027939	Nup210l	77595	nucleoporin 210-like	chr3:90104131-90212017	+	1.19659	0.224842	5.32192	1.02676e-07	1.91626e-06	Yes	OK	58.8364	30.9516	86.7212	32.6515	33.4181	26.7853	82.7512	86.6196	90.7928
ENSMUSG00000034059	Ypel4	241525	yippee-like 4 (Drosophila)	chr2:84734203-84737877	+	1.20104	0.110013	10.9172	9.53652e-28	7.82233e-25	Yes	OK	643.989	381.374	906.605	400.245	386.397	357.48	948.31	805.277	966.226
ENSMUSG00000051985	Igfn1	226438	immunoglobulin-like and fibronectin type III domain containing 1	chr1:135953577-136006342	-	1.20747	0.218239	5.53279	3.15169e-08	6.60324e-07	Yes	OK	930.817	493.792	1367.84	328.622	530.512	622.242	1346.85	1318.33	1438.35
ENSMUSG00000042258	Isl1	16392	ISL1 transcription factor, LIM/homeodomain	chr13:116298269-116309688	-	1.2086	0.105123	11.4971	1.3648e-30	1.39935e-27	Yes	OK	1819.81	1075.89	2563.72	1110.15	1025.52	1092.01	2686.09	2128.37	2876.7
ENSMUSG00000032968	Inha	16322	inhibin alpha	chr1:75507608-75510366	+	1.21104	0.165584	7.31372	2.59848e-13	1.69833e-11	Yes	OK	201.391	114.29	288.492	107.434	116.963	118.473	283.447	236.062	345.968
ENSMUSG00000062296	Trank1	320429	tetratricopeptide repeat and ankyrin repeat containing 1	chr9:111311738-111395775	+	1.21922	0.229162	5.32035	1.03569e-07	1.92636e-06	Yes	OK	1739.19	894.916	2583.47	1036.42	686.115	962.209	2431.17	1954.18	3365.07
ENSMUSG00000084904	Gm14827	100503393	predicted gene 14827	chrX:94442731-94447727	+	1.23125	0.232457	5.29668	1.17925e-07	2.17365e-06	Yes	OK	54.4005	27.4693	81.3316	30.545	26.1079	25.7551	80.8489	69.4861	93.6599
ENSMUSG00000038884	A230050P20Rik	319278	RIKEN cDNA A230050P20 gene	chr9:20868641-20874307	+	1.23513	0.126846	9.73725	2.09147e-22	8.36845e-20	Yes	OK	539.977	311.434	768.52	335.995	287.187	311.121	775.198	643.46	886.902
ENSMUSG00000029862	Clcn1	12723	chloride channel, voltage-sensitive 1	chr6:42286684-42314656	+	1.24056	0.179086	6.92721	4.29231e-12	2.18681e-10	Yes	OK	131.292	72.2878	190.296	69.5162	78.3237	69.0236	185.477	172.287	213.124
ENSMUSG00000027966	Col11a1	12814	collagen, type XI, alpha 1	chr3:114030539-114220756	+	1.24127	0.194638	6.37736	1.80162e-10	6.43912e-09	Yes	OK	183.846	99.2238	268.469	101.114	60.5703	135.987	246.351	245.581	313.474
ENSMUSG00000032332	Col12a1	12816	collagen, type XII, alpha 1	chr9:79598986-79718722	-	1.25972	0.190407	6.61594	3.692e-11	1.57205e-09	Yes	OK	162.189	87.086	237.291	87.4218	56.393	117.443	245.4	215.121	251.353
ENSMUSG00000026072	Il1r1	16177	interleukin 1 receptor, type I	chr1:40266585-40316177	+	1.27047	0.146164	8.69213	3.55721e-18	6.484e-16	Yes	OK	287.433	160.583	414.284	180.11	136.805	164.832	370.003	402.639	470.211
ENSMUSG00000057182	Scn3a	20269	sodium channel, voltage-gated, type III, alpha	chr2:65457117-65567492	-	1.27206	0.173334	7.33876	2.15578e-13	1.44349e-11	Yes	OK	308.422	167.95	448.895	220.134	106.52	177.195	444.193	398.831	503.661
ENSMUSG00000050321	Neto1	246317	neuropilin (NRP) and tolloid (TLL)-like 1	chr18:86394951-86501897	+	1.27367	0.187628	6.78827	1.13487e-11	5.34985e-10	Yes	OK	234.033	125.178	342.889	157.991	88.7668	128.775	266.326	315.067	447.274
ENSMUSG00000038276	Asic3	171209	acid-sensing (proton-gated) ion channel 3	chr5:24413450-24417834	+	1.27383	0.140776	9.04861	1.44793e-19	3.20991e-17	Yes	OK	1075.28	602.119	1548.44	516.105	718.489	571.762	1441.01	1231.71	1972.59
ENSMUSG00000063804	Lin28b	380669	lin-28 homolog B (C. elegans)	chr10:45376618-45470201	-	1.28068	0.272002	4.70834	2.49738e-06	3.14412e-05	Yes	OK	27.9451	11.1017	44.7885	11.586	6.26589	15.453	54.2163	32.3634	47.7857
ENSMUSG00000037872	Ackr1	13349	atypical chemokine receptor 1 (Duffy blood group)	chr1:173331885-173333503	-	1.28551	0.121076	10.6174	2.4743e-26	1.62363e-23	Yes	OK	1482.09	835.44	2128.73	682.522	1016.12	807.679	2193.38	1864.7	2328.12
ENSMUSG00000045871	Slitrk6	239250	SLIT and NTRK-like family, member 6	chr14:110748577-110755149	-	1.28723	0.1277	10.0801	6.76693e-24	3.46911e-21	Yes	OK	901.505	505.695	1297.31	561.396	432.347	523.343	1070.06	1265.03	1556.86
ENSMUSG00000056073	Grik2	14806	glutamate receptor, ionotropic, kainate 2 (beta 2)	chr10:49099462-49788754	-	1.29018	0.1581	8.16054	3.33539e-16	4.24163e-14	Yes	OK	377.042	206.31	547.773	224.348	153.514	241.067	516.482	459.75	667.088
ENSMUSG00000039153	Runx2	12393	runt related transcription factor 2	chr17:44603988-44814797	-	1.29498	0.260166	4.97753	6.4402e-07	9.58725e-06	Yes	OK	35.4442	15.3067	55.5817	14.7459	19.842	11.3322	68.4838	43.7858	54.4757
ENSMUSG00000034145	Tmem63c	217733	transmembrane protein 63c	chr12:87026563-87090039	+	1.29557	0.135023	9.59518	8.37746e-22	2.92409e-19	Yes	OK	471.435	261.993	680.876	284.384	220.351	281.245	620.159	617.76	804.711
ENSMUSG00000025815	Dhtkd1	209692	dehydrogenase E1 and transketolase domain containing 1	chr2:5898059-5942792	-	1.29897	0.198566	6.54176	6.07997e-11	2.42092e-09	Yes	OK	95.207	49.3574	141.057	53.717	44.9056	49.4497	126.505	138.972	157.693
ENSMUSG00000046743	Fat4	329628	FAT atypical cadherin 4	chr3:38886939-39011983	+	1.30883	0.166065	7.88143	3.23648e-15	3.42545e-13	Yes	OK	464.493	249.638	679.348	256.999	190.065	301.849	541.212	899.512	597.321
ENSMUSG00000068748	Ptprz1	19283	protein tyrosine phosphatase, receptor type Z, polypeptide 1	chr6:22875501-23052916	+	1.3108	0.113934	11.5049	1.24635e-30	1.36691e-27	Yes	OK	1869.2	1044.03	2694.36	1066.97	959.726	1105.41	2844.93	2156.92	3081.22
ENSMUSG00000024112	Cacna1h	58226	calcium channel, voltage-dependent, T type, alpha 1H subunit	chr17:25374286-25433783	-	1.31372	0.119667	10.9781	4.87173e-28	4.20635e-25	Yes	OK	2983.05	1658.31	4307.79	1881.15	1377.45	1716.32	3817.97	3938.81	5166.59
ENSMUSG00000001943	Vsig2	57276	V-set and immunoglobulin domain containing 2	chr9:37539254-37544205	+	1.32874	0.261052	5.08995	3.58164e-07	5.76516e-06	Yes	OK	34.1323	14.2525	54.0121	17.9057	9.39884	15.453	52.314	45.6895	64.0328
ENSMUSG00000042662	Dusp15	252864	dual specificity phosphatase-like 15	chr2:152940994-152951582	-	1.3343	0.199111	6.70126	2.06627e-11	9.23629e-10	Yes	OK	191.211	97.0236	285.398	103.221	102.343	85.5068	266.326	188.469	401.4
ENSMUSG00000109321	A330076H08Rik	320026	RIKEN cDNA A330076H08 gene	chr7:61943900-61982303	-	1.3348	0.160478	8.3177	8.96898e-17	1.30209e-14	Yes	OK	233.816	124.575	343.058	161.151	102.343	110.232	328.151	353.142	347.88
ENSMUSG00000024186	Rgs11	50782	regulator of G-protein signaling 11	chr17:26202961-26211324	+	1.34582	0.112316	11.9824	4.39223e-33	6.00455e-30	Yes	OK	1485.5	815.383	2155.62	785.743	817.699	842.706	2208.6	1752.38	2505.88
ENSMUSG00000058626	Capn11	268958	calpain 11	chr17:45630203-45659309	-	1.36271	0.285017	4.78117	1.74279e-06	2.29275e-05	Yes	OK	28.6273	7.31655	49.938	10.5328	6.26589	5.15101	13.3163	41.882	94.6156
ENSMUSG00000034275	Igsf9b	235086	immunoglobulin superfamily, member 9B	chr9:27352684-27357543	+	1.36779	0.150111	9.11189	8.09557e-20	1.84455e-17	Yes	OK	618.206	326.477	909.935	365.486	224.528	389.416	833.219	833.833	1062.75
ENSMUSG00000029797	Sspo	243369	SCO-spondin	chr6:48448228-48501250	+	1.40512	0.191541	7.33588	2.20277e-13	1.46302e-11	Yes	OK	152.55	75.0324	230.068	76.8891	65.7919	82.4162	209.256	180.854	300.094
ENSMUSG00000035279	Ssc5d	269855	scavenger receptor cysteine rich family, 5 domains	chr7:4925843-4944797	+	1.40784	0.117226	12.0096	3.16401e-33	4.71869e-30	Yes	OK	554.194	293.495	814.893	273.852	293.453	313.182	745.712	781.481	917.485
ENSMUSG00000032558	Nphp3	74025	nephronophthisis 3 (adolescent)	chr9:104002543-104043811	+	1.42976	0.181769	7.86578	3.66809e-15	3.83281e-13	Yes	OK	201.329	99.0301	303.628	107.434	83.5453	106.111	243.498	398.831	268.556
ENSMUSG00000028051	Hcn3	15168	hyperpolarization-activated, cyclic nucleotide-gated K+ 3	chr3:89146774-89160157	-	1.44212	0.118785	12.1405	6.44128e-34	1.05669e-30	Yes	OK	549.874	285.665	814.083	289.651	283.01	284.336	915.97	708.187	818.091
ENSMUSG00000074652	Myh7b	668940	myosin, heavy chain 7B, cardiac muscle, beta	chr2:155611242-155634307	+	1.45674	0.158891	9.16816	4.81158e-20	1.17812e-17	Yes	OK	395.646	197.089	594.202	184.323	229.749	177.195	575.454	451.184	755.969
ENSMUSG00000058740	Kcnt1	227632	potassium channel, subfamily T, member 1	chr2:25863794-25918273	+	1.48243	0.137346	10.7934	3.69791e-27	2.75746e-24	Yes	OK	716.512	359.159	1073.87	424.47	294.497	358.51	1088.13	868.1	1265.36
ENSMUSG00000044349	Snhg11	319317	small nucleolar RNA host gene 11	chr2:158375637-158386145	+	1.50566	0.20946	7.1883	6.56044e-13	3.88534e-11	Yes	OK	9519.65	4260.27	14779	5034.65	3740.74	4005.43	14309.3	11292.9	18734.9
ENSMUSG00000021743	Fezf2	54713	Fez family zinc finger 2	chr14:12341891-12345865	-	1.5285	0.154676	9.88194	4.98565e-23	2.15236e-20	Yes	OK	204.789	98.3327	311.246	93.7415	103.387	97.8692	316.737	333.152	283.847
ENSMUSG00000071753	C230004F18Rik	331424	RIKEN cDNA C230004F18 gene	chrX:61116377-61139460	+	1.5333	0.137418	11.158	6.54697e-29	5.96684e-26	Yes	OK	750.877	365.824	1135.93	396.031	295.541	405.9	1305	889.993	1212.8
ENSMUSG00000034687	Fras1	231470	Fraser extracellular matrix complex subunit 1	chr5:96373954-96784728	+	1.5435	0.20349	7.58515	3.3211e-14	2.76561e-12	Yes	OK	144.772	63.9443	225.6	80.0489	38.6397	73.1444	191.184	208.458	277.157
ENSMUSG00000001119	Col6a1	12833	collagen, type VI, alpha 1	chr10:76708791-76726044	-	1.60016	0.140748	11.369	5.96842e-30	5.75953e-27	Yes	OK	655.123	306.406	1003.84	309.663	280.921	328.635	863.656	852.87	1294.99
ENSMUSG00000002055	Spag5	54141	sperm associated antigen 5	chr11:78301590-78322454	+	1.60768	0.131457	12.2297	2.1585e-34	5.05861e-31	Yes	OK	1363.74	640.655	2086.82	617.219	647.476	657.269	1851.92	1694.32	2714.23
ENSMUSG00000021268	Meg3	17263	maternally expressed 3	chr12:109540995-109571729	+	1.61742	0.0944018	17.1334	8.36105e-66	6.85815e-62	Yes	OK	8336.87	3998.85	12674.9	4024.56	3831.59	4140.38	13137.5	11000.7	13886.5
ENSMUSG00000050211	Pla2g4e	329502	phospholipase A2, group IVE	chr2:120166411-120245335	-	1.65915	0.217938	7.61298	2.67848e-14	2.33726e-12	Yes	OK	136.586	53.9265	219.246	44.2376	83.5453	33.9967	206.402	177.047	274.29
ENSMUSG00000097767	Miat	330166	myocardial infarction associated transcript (non-protein coding)	chr5:112213227-112228948	-	1.85055	0.146579	12.6249	1.53912e-36	4.20821e-33	Yes	OK	370.344	148.696	591.992	162.204	119.052	164.832	694.349	532.092	549.535
