# Supplementary material for: Müller cell glutamine metabolism links photoreceptor and endothelial injury in diabetic retinopathy
Source: Life Sci Alliance. 2025 Nov 20;9(2):e202503434. doi: 10.26508/lsa.202503434 (PMC12634822; doi:10.26508/lsa.202503434)
Supplement: Supplementary file 2 [file LSA-2025-03434_TableS2.xlsx]

## Sheet: Upregulated Genes Endo
					Upregulated Genes Sham vs Diabetic 1m Endothelial					Upregulated Genes Sham vs Diabetic 3m Endothelial					Upregulated Genes Sham vs Diabetic 6m Endothelial					Gene Exression Values
Ensembl ID	Gene Symbol	Location	Strand	Biotype	Log2 Fold Change	LFC Standard Error	Wald Statistic	p Value	FDR Adj p Value	Log2 Fold Change	LFC Standard Error	Wald Statistic	p Value	FDR Adj p Value	Log2 Fold Change	LFC Standard Error	Wald Statistic	p Value	FDR Adj p Value	Endothelial_Diabetic_1m_AF10_S9	Endothelial_Diabetic_1m_AF11_S10	Endothelial_Diabetic_1m_AF12_S11	Endothelial_Diabetic_3m_AF_02_S2	Endothelial_Diabetic_3m_AF_04_S4	Endothelial_Diabetic_3m_AF_08_S8	Endothelial_Diabetic_6m_AF_TD_14_16_S12	Endothelial_Diabetic_6m_AF_TD_18_S15	Endothelial_Sham_1m_AF04_S4	Endothelial_Sham_1m_AF05_S5	Endothelial_Sham_3m_AF_06_S6	Endothelial_Sham_3m_AF_10_S10	Endothelial_Sham_3m_AF_12_S12	Endothelial_Sham_6m_AF_TD_2_S2	Endothelial_Sham_6m_AF_TD_4_6_S49
ENSMUSG00000062296	Trank1	chr9:111311739-111395775	+	protein_coding	0.843104	0.0910123	9.26363	1.97604e-20	3.9773e-18	0.659474	0.109786	6.00688	1.89123e-09	3.42861e-07	0.562482	0.108605	5.17914	2.22916e-07	1.92577e-05	4130.22	3912.98	4248.12	2490.9	2195.38	2453.85	2150.76	2445.05	2411.78	2096.49	1485.45	1429.23	1638.07	1652.08	1458.69
ENSMUSG00000016346	Kcnq2	chr2:181075579-181135300	-	protein_coding	0.687029	0.0921795	7.45317	9.11236e-14	7.86042e-12	0.418377	0.11509	3.63522	0.000277741	0.00505147	0.581273	0.114416	5.08035	3.76746e-07	3.0809e-05	2679.15	2613.71	2624.74	1471.51	1354.06	1424.82	1682.57	1641.76	1744.18	1491.07	1031.38	1192.36	979.56	1208.08	1013.94
ENSMUSG00000021268	Meg3	chr12:109541001-109571726	+	lincRNA	0.635136	0.0668052	9.50728	1.95715e-21	4.33818e-19	0.545277	0.197477	2.76122	0.00575855	0.0458834	0.688065	0.103732	6.63308	3.28764e-11	5.76912e-09	21738.3	21269.1	21970.4	13487	9057.75	12440.9	12408	13438.3	14349.7	13187	6778.17	10417.1	7012.27	8758.08	7280.9
ENSMUSG00000004113	Cacna1b	chr2:24603887-24763152	-	protein_coding	0.589038	0.0934096	6.30597	2.86401e-10	1.46642e-08	0.530076	0.135734	3.90525	9.41287e-05	0.00228076	0.530296	0.141987	3.73483	0.000187845	0.00657886	922.949	909.488	891.604	441.828	431.321	470.773	573.354	614.115	619.057	572.556	328.915	320.172	288.258	423.511	398.438
ENSMUSG00000056073	Grik2	chr10:49094833-49788766	-	protein_coding	0.529187	0.133333	3.9689	7.22056e-05	0.00093937	0.871475	0.128712	6.77075	1.28113e-11	4.23527e-09	0.839266	0.215304	3.89805	9.69712e-05	0.00382571	859.24	858.276	885.826	582.24	518.555	546.597	526.717	735.797	677.939	507.69	308.539	309.131	289.121	422.535	282.669
ENSMUSG00000075318	Scn2a	chr2:65620771-65767447	+	protein_coding	0.517788	0.140464	3.68627	0.000227568	0.0024526	0.369337	0.117582	3.14111	0.0016831	0.0192257	0.595881	0.134843	4.41907	9.91247e-06	0.000561704	1032.76	964.493	1073.58	518.587	488.508	498.27	773.616	701.574	814.004	595.908	377.427	402.473	393.55	502.553	473.688
ENSMUSG00000030084	Plxna1	chr6:89316314-89362620	-	protein_coding	0.505487	0.127744	3.95703	7.58867e-05	0.000978407	0.517473	0.142731	3.6255	0.0002884	0.0051949	0.544834	0.15544	3.50512	0.000456405	0.0133021	1172.76	1027.09	1084.17	480.207	613.543	505.769	626.391	565.632	852.994	668.559	401.683	374.37	346.082	444.979	372.39
ENSMUSG00000033295	Ptprf	chr4:118208213-118291405	-	protein_coding	0.489102	0.112444	4.34974	1.36299e-05	0.000228834	0.365149	0.112039	3.25913	0.00111753	0.0140504	0.357758	0.108773	3.28905	0.00100525	0.0238514	2312.82	2121.51	2357.07	1467.77	1373.44	1432.32	1404.58	1392.69	1759.3	1423.61	1145.87	1184.33	1008.9	1025.6	1156.73
ENSMUSG00000048899	Rimkla	chr4:119465283-119492628	-	protein_coding	0.439859	0.0935131	4.70372	2.55465e-06	5.38322e-05	0.577796	0.109567	5.27347	1.33869e-07	1.26799e-05	0.563299	0.167219	3.36864	0.000755412	0.0193643	958.995	953.113	951.301	812.515	758.932	776.567	828.482	619.819	729.66	659.045	486.095	553.024	545.446	465.471	515.172
ENSMUSG00000029088	Kcnip4	chr5:48389502-49524907	-	protein_coding	0.39869	0.0997714	3.99604	6.4412e-05	0.000848059	0.970188	0.145365	6.67417	2.48637e-11	7.35443e-09	0.665365	0.187181	3.55466	0.000378462	0.0114669	676.494	660.066	660.518	600.961	628.081	569.094	670.284	484.828	475.035	523.258	262.938	290.062	370.248	389.356	339.589
ENSMUSG00000011751	Sptbn4	chr7:27356383-27447686	-	protein_coding	0.364392	0.0996285	3.65751	0.000254679	0.00268494	0.415145	0.10698	3.88058	0.000104206	0.00247802	0.453135	0.141522	3.20187	0.00136537	0.02993	1114.08	1013.81	1068.77	776.008	761.84	720.741	683.086	638.832	759.896	876.997	576.328	576.109	551.488	516.214	449.57
ENSMUSG00000006576	Slc4a3	chr1:75546266-75562172	+	protein_coding	0.343365	0.0870628	3.94388	8.01738e-05	0.00102401	0.879422	0.188892	4.65568	3.22915e-06	0.000162069	0.679802	0.0929136	7.3165	2.54529e-13	5.79431e-11	2384.08	2419.29	2391.73	2501.2	1737.89	2253.88	2050.17	2033.42	1716.33	2020.38	1137.13	1492.46	928.64	1265.65	1283.11
ENSMUSG00000001986	Gria3	chrX:41400854-41678601	+	protein_coding	0.333613	0.121412	2.74778	0.00600004	0.0331023	0.735814	0.17532	4.19697	2.70512e-05	0.00089253	0.835323	0.169341	4.93279	8.10636e-07	6.17918e-05	970.731	962.596	973.446	527.011	502.077	579.093	739.782	825.158	851.402	665.1	288.164	414.517	271.86	510.359	366.602
ENSMUSG00000036062	Phf24	chr4:42916660-42944752	+	protein_coding	0.314044	0.0974081	3.224	0.00126413	0.00994489	0.61833	0.170225	3.63242	0.000280773	0.00508468	0.429806	0.141291	3.04199	0.00235016	0.0445842	893.609	875.346	868.495	593.473	567.018	587.425	764.472	669.253	738.412	657.316	378.397	471.727	296.889	563.054	501.666
ENSMUSG00000010066	Cacna2d2	chr9:107399612-107529343	+	protein_coding	0.305253	0.0758042	4.02686	5.65255e-05	0.000759646	0.457783	0.163143	2.80603	0.0050156	0.0416567	0.376407	0.106614	3.53055	0.0004147	0.0123428	1758.72	1836.99	1816.91	959.479	987.677	981.541	1360.69	1298.58	1475.23	1407.17	855.76	731.678	553.214	1064.63	984.036
ENSMUSG00000030302	Atp2b2	chr6:113743831-114042613	-	protein_coding	0.302348	0.114298	2.64526	0.00816293	0.0415044	0.45419	0.114374	3.9711	7.15415e-05	0.00187297	0.399794	0.109895	3.63795	0.000274817	0.00885193	2721.07	2649.75	2816.35	1569.8	1628.36	1494.81	1990.74	1887.98	2449.97	1916.59	1202.14	1220.47	1020.99	1588.65	1351.6

## Sheet:  Downregulated Genes Endo
					Downregulated Genes Sham vs Diabetic 1m Endothelial					Downregulated Genes Sham vs Diabetic 3m Endothelial					Downregulated Genes Sham vs Diabetic 6m Endothelial					Gene Exression Values
Ensembl ID	Gene Symbol	Location	Strand	Biotype	Log2 Fold Change	LFC Standard Error	Wald Statistic	p Value	FDR Adj p Value	Log2 Fold Change	LFC Standard Error	Wald Statistic	p Value	FDR Adj p Value	Log2 Fold Change	LFC Standard Error	Wald Statistic	p Value	FDR Adj p Value	Endothelial_Diabetic_1m_AF10_S9	Endothelial_Diabetic_1m_AF11_S10	Endothelial_Diabetic_1m_AF12_S11	Endothelial_Diabetic_3m_AF_02_S2	Endothelial_Diabetic_3m_AF_04_S4	Endothelial_Diabetic_3m_AF_08_S8	Endothelial_Diabetic_6m_AF_TD_14_16_S12	Endothelial_Diabetic_6m_AF_TD_18_S15	Endothelial_Sham_1m_AF04_S4	Endothelial_Sham_1m_AF05_S5	Endothelial_Sham_3m_AF_06_S6	Endothelial_Sham_3m_AF_10_S10	Endothelial_Sham_3m_AF_12_S12	Endothelial_Sham_6m_AF_TD_2_S2	Endothelial_Sham_6m_AF_TD_4_6_S49
ENSMUSG00000079550	Mpp4	chr1:59120935-59163389	-	protein_coding	-0.396114	0.0928456	-4.26637	1.98678e-05	0.000315417	-0.725923	0.121758	-5.96204	2.49114e-09	4.37507e-07	-0.246597	0.082251	-2.99811	0.00271661	0.0497976	10828.1	10718.5	10840.8	12429.2	10281	11911	13622.4	14701.7	15321.3	12719.9	19940.6	18815.9	18882.6	16352	17239
ENSMUSG00000036825	Ssx2ip	chr3:146404642-146440144	+	protein_coding	-0.245497	0.0712353	-3.44629	0.000568345	0.00526576	-0.574727	0.157496	-3.64916	0.000263104	0.0048693	-0.372538	0.0814136	-4.57587	4.74252e-06	0.000293722	1934.76	2001.06	2013.33	1966.7	1651.62	1995.58	2877.74	2933.68	2362.44	2278.98	3370.65	2553.35	2476.09	3821.35	3700.75
ENSMUSG00000025332	Kdm5c	chrX:152233020-152274535	+	protein_coding	-0.378426	0.14109	-2.68217	0.00731471	0.0383842	-0.895761	0.133775	-6.69603	2.14156e-11	6.68641e-09	-0.694442	0.128503	-5.40408	6.51436e-08	6.20006e-06	4497.39	4093.17	4422.39	2701.52	2768.21	2697.99	4733.14	3590.58	6551.02	4572.67	5754.55	5210.07	4293.66	6367.3	7107.25

## Sheet: Upregulated Genes Retina
					Upregulated Genes Sham vs Diabetic 1m Retinal					Upregulated Genes Sham vs Diabetic 3m Retinal					Upregulated Genes Sham vs Diabetic 6m Retinal					Gene Exression Values
Ensembl ID	Gene Symbol	Location	Strand	Biotype	Log2 Fold Change	LFC Standard Error	Wald Statistic	p Value	FDR Adj p Value	Log2 Fold Change	LFC Standard Error	Wald Statistic	p Value	FDR Adj p Value	Log2 Fold Change	LFC Standard Error	Wald Statistic	p Value	FDR Adj p Value	Retinal_Diabetic_1m_AF07_S6	Retinal_Diabetic_1m_AF08_S7	Retinal_Diabetic_1m_AF09_S8	Retinal_Diabetic_3m_AF_01_S1	Retinal_Diabetic_3m_AF_03_S3	Retinal_Diabetic_3m_AF_07_S7	Retinal_Diabetic_6m_AF_TD_13_S11	Retinal_Diabetic_6m_AF_TD_15_S13	Retinal_Diabetic_6m_AF_TD_17_S14	Retinal_Sham_1m_AF01_S1	Retinal_Sham_1m_AF02_S2	Retinal_Sham_1m_AF03_S3	Retinal_Sham_3m_AF_05_S5	Retinal_Sham_3m_AF_09_S9	Retinal_Sham_3m_AF_11_S11	Retinal_Sham_6m_AF_TD_1_S1	Retinal_Sham_6m_AF_TD_3_S3	Retinal_Sham_6m_AF_TD_5_S50
ENSMUSG00000044783	Hjurp	chr1:88262471-88277633	-	protein_coding	2.11306	0.127143	16.6196	5.02835e-62	1.66197e-58	1.07943	0.41469	2.60299	0.00924152	0.0497605	1.50582	0.433181	3.47618	0.000508606	0.00292299	977.482	1049.65	1047.17	498.06	502.061	468.521	747.068	339.44	867.973	268.108	255.182	188.621	178.547	378.386	149.466	186.459	288.919	218.627
ENSMUSG00000006731	B4galnt1	chr10:127165225-127172330	+	protein_coding	1.45667	0.201684	7.22255	5.10215e-13	4.71051e-11	0.835006	0.206633	4.04101	5.32209e-05	0.000842664	0.845314	0.237798	3.55475	0.000378339	0.00227864	154.104	172.376	141.989	124.515	123.569	131.495	165.039	117.725	142.681	50.8663	55.821	65.2462	70.1043	77.0785	69.1746	102.004	76.3182	60.7889
ENSMUSG00000004892	Bcan	chr3:87987531-88000230	-	protein_coding	1.36572	0.297763	4.5866	4.50521e-06	8.548e-05	1.03918	0.320977	3.23756	0.00120558	0.0104459	1.14683	0.293947	3.90148	9.56058e-05	0.000702994	82.4275	70.7972	87.7572	54.4753	59.3522	48.6201	90.82	67.6918	112.955	21.1943	26.2017	47.4518	25.1937	22.1893	33.352	44.9695	30.5273	47.9913
ENSMUSG00000056856	Jakmip3	chr7:138940730-139083976	+	protein_coding	1.35001	0.21381	6.31404	2.71838e-10	1.42164e-08	0.8231	0.228575	3.60101	0.000316983	0.00364415	1.17489	0.233865	5.02379	5.0662e-07	7.82188e-06	155.895	153.907	183.403	115.621	109.947	97.2402	151.367	134.402	146.644	52.9857	55.821	86.5995	51.4829	66.5678	67.9393	83.3581	51.2422	58.656
ENSMUSG00000062296	Trank1	chr9:111311739-111395775	+	protein_coding	1.27387	0.125238	10.1715	2.65656e-24	1.02098e-21	0.917102	0.107141	8.5598	1.1306e-17	3.81639e-15	1.52949	0.287326	5.32318	1.01968e-07	1.92578e-06	3338.31	3682.48	3766.66	1527.53	1491.59	1568	2496.09	2014.08	3488.74	1247.28	1377.3	1868.41	796.342	671.518	1003.03	1079.27	716.301	996.086
ENSMUSG00000037921	Ddx60	chr8:61928087-62038244	+	protein_coding	1.23692	0.319096	3.87631	0.000106052	0.00131974	0.926381	0.313987	2.95038	0.00317381	0.0222646	0.846572	0.254865	3.32165	0.000894875	0.00467149	92.2829	80.0316	57.1901	77.8218	50.5953	51.9351	84.9607	93.1988	106.02	37.09	18.2273	42.7066	38.3383	24.525	33.352	49.3568	49.0617	60.7889
ENSMUSG00000031997	Trpc6	chr9:8544142-8680741	+	protein_coding	1.20697	0.371993	3.2446	0.00117617	0.00972356	1.18517	0.442953	2.67562	0.00745918	0.0420689	0.943318	0.369245	2.55472	0.0106273	0.0346585	43.0056	52.3284	48.3157	23.3465	25.2976	39.7801	66.406	49.052	39.6335	9.53743	21.6449	32.0299	15.3353	10.5107	13.5879	39.4854	17.4442	24.5289
ENSMUSG00000042942	Greb1l	chr18:10325177-10562934	+	protein_coding	1.20683	0.197929	6.09729	1.07881e-09	5.03626e-08	1.53373	0.267241	5.73915	9.51545e-09	5.31559e-07	1.1059	0.256818	4.30616	1.66112e-05	0.000155963	169.335	179.558	180.445	93.3862	120.65	98.3452	148.437	175.606	169.433	67.8217	62.6562	100.835	26.2891	40.875	43.2341	110.779	44.7007	75.7196
ENSMUSG00000110529	Gm45694	chr8:71983903-71987153	+	TEC	1.20147	0.226635	5.30132	1.14968e-07	3.22028e-06	1.25434	0.395674	3.17013	0.00152369	0.0125056	1.17933	0.380685	3.0979	0.00194896	0.00881897	98.5546	97.4744	100.576	32.2405	43.7844	45.3051	71.2888	40.2226	154.571	40.2692	43.2897	46.2655	25.1937	16.35	9.88208	47.1632	34.8883	36.2601
ENSMUSG00000038418	Egr1	chr18:34859823-34864984	+	protein_coding	1.18144	0.312098	3.78549	0.000153408	0.00181742	1.30293	0.123782	10.526	6.557e-26	7.43049e-23	1.15002	0.326445	3.52287	0.0004269	0.00251899	927.309	883.426	832.214	1000.57	952.554	965.772	833.005	1447.03	1102.8	276.586	325.812	572.98	522.496	336.343	343.402	435.437	423.021	677.21
ENSMUSG00000040938	Slc16a11	chr11:70212752-70216417	+	protein_coding	1.17648	0.20334	5.78577	7.21825e-09	2.72011e-07	0.693056	0.262795	2.63725	0.00835821	0.0459948	1.1715	0.199494	5.87235	4.29648e-09	1.18113e-07	150.52	142.62	183.403	72.2631	115.785	145.86	297.851	226.62	345.802	71.0009	58.0994	83.0406	69.009	53.7214	87.7035	125.037	161.359	103.448
ENSMUSG00000032356	Rasgrf1	chr9:89909908-90026977	+	protein_coding	1.15883	0.0806741	14.3643	8.67059e-47	1.4329e-43	0.719973	0.106386	6.76753	1.31e-11	1.4636e-09	0.607822	0.135545	4.48429	7.31585e-06	7.85784e-05	1231.04	1246.65	1204.94	760.43	751.145	708.306	1025.39	870.183	1021.55	552.111	554.792	550.44	420.626	421.596	529.927	792.999	517.874	619.621
ENSMUSG00000041695	Kcnj2	chr11:111066164-111076821	+	protein_coding	1.13484	0.20908	5.42778	5.70605e-08	1.71451e-06	0.879288	0.254843	3.45031	0.000559946	0.00577604	1.1353	0.257769	4.40434	1.06105e-05	0.000106768	143.352	147.751	125.227	78.9336	88.5417	93.9252	124.023	102.028	171.415	54.0454	78.605	58.1284	59.1505	46.7143	38.2931	72.39	62.1448	47.9913
ENSMUSG00000031253	Srpx2	chrX:133908426-133932446	+	protein_coding	1.12764	0.344593	3.27237	0.00106651	0.00897866	1.57877	0.433981	3.63788	0.000274889	0.0032473	1.21626	0.394854	3.08028	0.00206809	0.00922073	57.3408	59.5107	48.3157	42.2461	37.9465	41.9901	34.1796	67.6918	40.6243	38.1497	22.7841	14.2355	14.2399	23.3571	3.70578	19.7427	27.2565	14.9306
ENSMUSG00000064329	Scn1a	chr2:66270778-66440840	-	protein_coding	1.11446	0.0910344	12.2422	1.85042e-34	1.45619e-31	1.09446	0.106381	10.2881	7.97503e-25	7.0291e-22	1.14599	0.340065	3.36993	0.000751875	0.00405247	870.864	912.155	854.893	611.457	617.846	626.536	1252.93	797.586	836.266	404.811	406.696	412.83	303.42	309.482	270.522	537.441	283.468	494.843
ENSMUSG00000008318	Relt	chr7:100845847-100863446	-	protein_coding	1.11167	0.258178	4.30582	1.66365e-05	0.000262844	0.818746	0.307418	2.6633	0.0077379	0.0432564	0.950838	0.295481	3.21794	0.00129116	0.00630857	81.5315	74.9014	109.45	48.9166	72.001	49.7251	61.5232	69.6538	85.212	46.6274	39.8721	36.7751	33.9568	32.7	32.1168	38.3886	43.6104	30.9277
ENSMUSG00000041741	Pde3a	chr6:141249269-141507448	+	protein_coding	1.10195	0.0774449	14.2289	6.06628e-46	9.11375e-43	0.536672	0.0846603	6.33913	2.31069e-10	1.94995e-08	0.738447	0.131712	5.60654	2.06417e-08	4.60287e-07	2209.41	2311.68	2352.68	1058.38	1028.45	1088.43	1299.8	1115.44	1488.24	1126.48	1005.92	1084.27	683.517	768.45	774.508	905.971	633.441	819.051
ENSMUSG00000038244	Mical2	chr7:112225856-112355194	+	protein_coding	1.09948	0.190852	5.76091	8.3661e-09	3.10817e-07	0.857799	0.238765	3.59266	0.000327325	0.00374406	0.780708	0.252156	3.09612	0.00196068	0.00885491	187.254	223.678	187.347	113.398	125.515	89.5052	165.039	119.687	172.406	72.0606	94.5539	115.071	48.1967	68.9036	67.9393	128.328	73.0474	67.1878
ENSMUSG00000019828	Grm1	chr10:10686059-11082356	-	protein_coding	1.09826	0.146624	7.49033	6.87018e-14	7.18586e-12	0.813308	0.197047	4.12748	3.6676e-05	0.000626334	0.600303	0.217731	2.75708	0.00583192	0.0216058	266.993	311.918	274.118	144.526	180.002	160.225	193.359	164.815	181.323	126.106	134.426	139.983	78.8674	110.946	91.4092	144.78	79.589	134.376
ENSMUSG00000053024	Cntn2	chr1:132509427-132543256	-	protein_coding	1.07625	0.182426	5.89968	3.64212e-09	1.48984e-07	0.641435	0.22492	2.85184	0.00434673	0.0283207	0.925408	0.223447	4.14152	3.45018e-05	0.000295458	153.208	167.246	152.836	117.844	88.5417	108.29	176.757	136.365	141.69	69.9412	74.0482	81.8543	71.1997	61.8964	71.6451	72.39	70.8669	98.1155
ENSMUSG00000027894	Slc6a17	chr3:107467543-107518018	-	protein_coding	1.06067	0.0907287	11.6905	1.42468e-31	9.81013e-29	0.790947	0.0884774	8.93954	3.90797e-19	1.9375e-16	0.626694	0.2556	2.45186	0.014212	0.0439674	2239.88	2231.65	2213.65	1374.11	1457.53	1350.31	1666.99	1441.15	1807.29	1197.48	1034.4	984.624	725.142	844.36	890.622	1406.12	801.341	1002.48
ENSMUSG00000036760	Kcnk9	chr15:72501089-72546340	-	protein_coding	1.05453	0.166702	6.32585	2.5185e-10	1.33829e-08	0.611317	0.157847	3.87284	0.000107576	0.00151841	1.15666	0.178349	6.48539	8.85042e-11	3.46323e-09	409.449	388.871	414.135	243.471	210.165	237.575	352.538	321.781	427.051	143.061	197.082	249.122	158.83	167.004	133.408	207.299	130.831	159.971
ENSMUSG00000036915	Kirrel2	chr7:30447534-30457690	-	protein_coding	1.05444	0.234464	4.49723	6.8844e-06	0.00012353	1.23873	0.362978	3.41268	0.000643269	0.00646325	0.951295	0.278759	3.4126	0.000643458	0.00354615	96.7627	93.3702	84.7991	60.034	56.4332	56.3551	77.1482	101.047	71.3403	40.2692	41.0113	52.1969	13.1446	18.6857	43.2341	47.1632	44.7007	38.393
ENSMUSG00000063600	Egfem1	chr3:29082023-29691209	+	protein_coding	1.04901	0.31456	3.33485	0.000853446	0.00742319	1.60805	0.409603	3.92588	8.64134e-05	0.00126122	0.861839	0.321504	2.68064	0.00734806	0.0259906	48.3813	45.146	57.1901	42.2461	50.5953	32.0451	58.5936	69.6538	63.4136	22.254	30.7585	20.167	17.5261	8.175	16.0584	49.3568	22.8955	34.1271
ENSMUSG00000036502	Tmem255a	chrX:38196573-38252439	-	protein_coding	1.04696	0.178649	5.86045	4.61616e-09	1.83446e-07	0.902854	0.215291	4.19364	2.74513e-05	0.000491552	0.953191	0.178144	5.35067	8.76296e-08	1.66263e-06	263.409	254.459	202.137	156.755	120.65	185.64	226.562	208.962	234.828	133.524	118.477	97.2761	74.4859	75.9107	101.291	122.844	104.665	121.578
ENSMUSG00000045967	Gpr158	chr2:21367542-21830547	+	protein_coding	1.04605	0.104304	10.0288	1.13836e-23	4.18056e-21	0.825648	0.111519	7.40369	1.32454e-13	2.00132e-11	0.706986	0.159449	4.43394	9.25264e-06	9.61103e-05	806.356	763.378	718.82	578.105	498.169	548.081	774.412	659.259	609.365	374.079	396.443	342.839	327.519	314.153	289.051	520.988	306.363	435.121
ENSMUSG00000033540	Idua	chr5:108660331-108684557	+	protein_coding	1.03858	0.179296	5.79254	6.93318e-09	2.62793e-07	0.636762	0.191442	3.32613	0.0008806	0.00822775	1.04383	0.192585	5.42007	5.95754e-08	1.18948e-06	178.294	183.662	182.417	133.409	154.705	153.595	289.062	194.246	265.544	104.912	77.4658	83.0406	86.535	100.436	102.527	116.263	114.477	135.442
ENSMUSG00000046178	Nxph1	chr6:8948431-9249032	+	protein_coding	1.02669	0.2468	4.16002	3.18213e-05	0.000468698	0.965705	0.211884	4.5577	5.17175e-06	0.000122462	0.93916	0.214222	4.38406	1.16488e-05	0.000115447	211.444	230.86	225.802	147.861	136.218	160.225	271.483	261.938	304.187	143.061	125.312	59.3147	74.4859	59.5607	97.5855	195.234	89.4013	155.705
ENSMUSG00000016346	Kcnq2	chr2:181075579-181135300	-	protein_coding	1.01596	0.0803333	12.6468	1.16457e-36	1.01293e-33	0.602375	0.0908669	6.6292	3.375e-11	3.34652e-09	1.05848	0.142102	7.44873	9.4242e-14	7.22757e-12	1902.1	1812	2034.19	1266.27	1141.31	1118.26	1857.42	1546.12	1767.65	897.578	961.488	1000.05	704.33	811.66	846.153	1045.27	615.997	842.513
ENSMUSG00000036006	Ripor2	chr13:24582189-24733816	+	protein_coding	1.00672	0.127017	7.92584	2.26614e-15	2.8588e-13	0.722049	0.163349	4.42029	9.85701e-06	0.000211041	0.647384	0.186506	3.47111	0.000518318	0.0029702	344.941	353.986	368.777	233.465	245.193	205.53	205.077	217.791	261.581	172.733	186.829	174.385	130.35	133.136	159.349	177.684	123.199	139.708
ENSMUSG00000026452	Syt2	chr1:134646677-134762593	+	protein_coding	0.999336	0.10839	9.21984	2.97555e-20	7.12665e-18	0.625795	0.168241	3.71963	0.000199517	0.0024983	0.879955	0.170282	5.16762	2.37093e-07	4.08736e-06	581.472	566.377	548.236	376.88	330.815	298.351	428.71	362.985	608.374	296.72	289.358	265.73	213.599	163.5	286.58	268.72	239.857	258.086
ENSMUSG00000021728	Emb	chr13:117208536-117274415	+	protein_coding	0.996157	0.148034	6.72922	1.70573e-11	1.15057e-09	0.571594	0.165332	3.45724	0.000545734	0.00565517	0.824667	0.220853	3.73401	0.000188453	0.00124713	256.242	279.085	291.867	199.002	194.597	203.32	345.702	222.696	214.021	146.241	123.034	147.1	120.492	138.975	149.466	186.459	107.936	151.439
ENSMUSG00000004110	Cacna1e	chr1:154390731-154884501	-	protein_coding	0.992889	0.185949	5.33958	9.31601e-08	2.659e-06	0.53614	0.184994	2.89815	0.00375375	0.0252987	1.03725	0.235261	4.40895	1.03875e-05	0.000104938	289.392	271.902	346.099	138.968	168.327	150.28	194.335	221.715	301.214	126.106	131.008	202.856	101.87	108.611	111.173	132.715	71.9572	147.173
ENSMUSG00000058740	Kcnt1	chr2:25863734-25918273	+	protein_coding	0.985718	0.097158	10.1455	3.46922e-24	1.30301e-21	0.604284	0.10197	5.9261	3.10214e-09	2.0088e-07	1.58023	0.146601	10.7791	4.31927e-27	3.22217e-24	825.171	915.233	918.985	575.882	556.548	598.911	1117.18	894.709	1311.87	470.513	439.733	437.742	388.86	369.043	400.224	442.017	307.453	371.133
ENSMUSG00000042807	Hecw2	chr1:53806876-54195168	-	protein_coding	0.980927	0.154291	6.35764	2.04883e-10	1.1065e-08	0.761058	0.196457	3.87392	0.000107097	0.00151434	0.533902	0.223018	2.39398	0.0166665	0.0498178	251.762	226.756	222.844	138.968	135.245	134.81	162.109	115.763	156.552	111.27	116.199	130.492	82.1535	80.5821	82.7624	118.456	79.589	104.514
ENSMUSG00000004113	Cacna1b	chr2:24603887-24763152	-	protein_coding	0.962584	0.107185	8.98056	2.69386e-19	5.49615e-17	0.718552	0.128064	5.61087	2.01309e-08	1.0075e-06	1.27563	0.167538	7.614	2.65732e-14	2.42288e-12	688.09	633.07	708.96	356.869	384.33	366.861	642.576	474.823	632.154	338.049	324.673	385.546	217.981	218.389	249.523	287.366	179.893	261.286
ENSMUSG00000035566	Pcdh17	chr14:84443563-84539002	+	protein_coding	0.961003	0.117125	8.20492	2.30746e-16	3.31592e-14	1.097	0.135809	8.07753	6.6094e-16	1.71899e-13	0.823988	0.182803	4.50753	6.55867e-06	7.18564e-05	692.57	620.758	728.68	339.081	371.681	381.226	398.436	327.667	497.4	349.706	389.608	314.368	163.212	179.85	176.642	292.85	182.073	221.826
ENSMUSG00000045613	Chrm2	chr6:36388084-36528414	+	protein_coding	0.959889	0.172094	5.57769	2.43739e-08	8.12103e-07	0.963172	0.194597	4.94957	7.43781e-07	2.28242e-05	0.997229	0.200444	4.97511	6.52105e-07	9.81867e-06	226.676	239.069	242.565	150.085	144.975	155.805	184.57	186.398	219.966	143.061	126.452	94.9035	76.6766	78.2464	80.2919	121.747	92.6721	84.2513
ENSMUSG00000066129	Kndc1	chr7:139894696-139941537	+	protein_coding	0.94823	0.178371	5.31605	1.06044e-07	2.99059e-06	1.07719	0.233161	4.61996	3.83814e-06	9.41146e-05	0.554261	0.224833	2.46521	0.0136932	0.0426378	156.791	166.219	168.612	93.3862	130.38	135.915	172.851	129.497	123.855	75.2397	95.6931	85.4132	53.6736	59.5607	60.5277	116.263	79.589	97.049
ENSMUSG00000049252	Lrp1b	chr2:40595246-42653624	-	protein_coding	0.945419	0.149528	6.32269	2.57044e-10	1.35284e-08	0.790341	0.19805	3.9906	6.59051e-05	0.00100792	1.27515	0.244727	5.21051	1.88322e-07	3.32696e-06	318.958	261.642	300.741	151.197	132.326	135.915	166.992	230.544	199.158	133.524	162.906	164.895	81.0581	88.7571	76.5861	118.456	53.4227	76.786
ENSMUSG00000024647	Cbln2	chr18:86711110-86718283	+	protein_coding	0.944846	0.127775	7.39459	1.41847e-13	1.42937e-11	1.30701	0.175009	7.46828	8.12513e-14	1.34276e-11	0.63589	0.182522	3.48391	0.000494142	0.00286365	413.033	348.856	389.484	255.7	284.112	268.515	258.788	272.729	303.196	193.928	205.057	202.856	110.633	84.0857	138.349	233.622	143.914	164.237
ENSMUSG00000049281	Scn3b	chr9:40269217-40291618	+	protein_coding	0.940534	0.137612	6.83469	8.21818e-12	6.11773e-10	1.14979	0.16534	6.95409	3.54854e-12	4.26496e-10	0.824986	0.182257	4.5265	5.997e-06	6.63673e-05	329.71	281.137	317.503	231.242	235.463	278.46	303.71	230.544	280.407	160.017	166.324	160.15	106.252	115.618	119.82	155.748	125.38	182.367
ENSMUSG00000046743	Fat4	chr3:38886940-39011985	+	protein_coding	0.937089	0.0917496	10.2136	1.72437e-24	6.78498e-22	0.878624	0.177082	4.96167	6.98911e-07	2.18703e-05	1.44412	0.183509	7.86947	3.56142e-15	3.87432e-13	1145.02	1143.02	1136.9	380.215	399.897	395.591	555.662	927.083	619.273	566.947	559.349	673.815	145.686	209.046	296.462	267.623	198.427	312.477
ENSMUSG00000035681	Kcnc2	chr10:112271121-112467024	+	protein_coding	0.921999	0.106592	8.64981	5.15869e-18	9.36841e-16	0.581199	0.121736	4.77425	1.80381e-06	4.9579e-05	0.843941	0.147884	5.7068	1.15121e-08	2.77033e-07	740.055	750.04	670.504	423.573	452.439	390.066	751.951	568.022	639.09	352.885	369.102	425.88	269.464	311.818	280.404	433.243	295.461	372.199
ENSMUSG00000044067	Gpr22	chr12:31706867-31713947	-	protein_coding	0.92139	0.124708	7.38839	1.4862e-13	1.48855e-11	0.661535	0.157233	4.20736	2.58373e-05	0.000469003	0.858643	0.169851	5.05526	4.29807e-07	6.84189e-06	350.317	380.663	353.987	233.465	207.246	227.63	323.241	272.729	326.976	190.749	193.665	190.993	145.686	134.304	149.466	208.395	150.456	154.639
ENSMUSG00000019888	Mgat4c	chr10:101681487-102391469	+	protein_coding	0.917832	0.204408	4.49021	7.11533e-06	0.000126848	1.01278	0.259543	3.90215	9.53413e-05	0.00137508	0.991565	0.265354	3.73676	0.00018641	0.0012361	140.664	114.917	142.975	84.4923	108.974	77.3501	122.07	91.2367	135.745	58.2843	77.4658	77.1091	48.1967	50.2178	38.2931	78.9709	53.4227	44.7919
ENSMUSG00000052353	Cemip	chr7:83932857-84086502	-	protein_coding	0.915652	0.205951	4.44598	8.74941e-06	0.000151248	0.811688	0.257111	3.15696	0.00159422	0.0129042	0.953607	0.248405	3.83893	0.000123573	0.000874824	184.566	221.626	216.928	108.951	112.866	98.3452	116.211	119.687	168.442	74.18	134.426	124.561	36.1476	75.9107	74.1156	84.4549	51.2422	74.6531
ENSMUSG00000027849	Syt6	chr3:103575231-103645569	+	protein_coding	0.91001	0.165045	5.51371	3.51355e-08	1.11663e-06	0.904081	0.18059	5.00625	5.55004e-07	1.80804e-05	0.624735	0.2088	2.99203	0.00277127	0.0117011	227.571	212.392	192.277	174.543	180.002	185.64	202.148	154.023	176.369	98.5535	125.312	115.071	110.633	87.5893	95.115	146.974	98.1234	103.448
ENSMUSG00000030310	Slc6a1	chr6:114282635-114317532	+	protein_coding	0.898554	0.0683854	13.1396	1.95373e-39	1.89925e-36	0.528821	0.100635	5.25484	1.48151e-07	5.98069e-06	0.576385	0.0917856	6.27969	3.39257e-10	1.19998e-08	6757.26	6649.8	6667.57	4653.75	5228.83	4885.21	5835.92	6530.78	5914.31	3776.82	3648.87	3390.43	3028.73	3199.93	4175.18	4475.02	3707.97	4180.57
ENSMUSG00000031376	Atp2b3	chrX:73503086-73571005	+	protein_coding	0.89126	0.139632	6.38291	1.73753e-10	9.50806e-09	1.01423	0.185751	5.46016	4.75717e-08	2.18128e-06	0.653999	0.250663	2.60908	0.00907872	0.0306521	347.629	329.361	313.559	181.214	167.354	174.59	231.445	186.398	200.149	175.913	202.778	157.777	97.4889	87.5893	77.8214	190.846	71.9572	133.309
ENSMUSG00000027221	Chst1	chr2:92599707-92615250	+	protein_coding	0.884837	0.140602	6.29318	3.11019e-10	1.59624e-08	0.544616	0.146012	3.72995	0.000191518	0.00241722	0.754842	0.162797	4.63669	3.54027e-06	4.22874e-05	389.739	364.246	342.154	269.041	282.166	256.36	378.905	303.141	385.436	186.51	175.437	236.072	205.932	162.332	195.171	252.268	182.073	203.696
ENSMUSG00000036295	Lrrn3	chr12:41451668-41486431	-	protein_coding	0.869283	0.113037	7.69028	1.46816e-14	1.72076e-12	0.989273	0.111037	8.90942	5.13024e-19	2.4664e-16	0.580612	0.120776	4.80734	1.52951e-06	2.06604e-05	724.824	777.743	733.611	524.742	545.845	549.186	624.998	674.956	677.732	453.558	418.088	355.888	274.94	262.768	292.757	512.214	418.66	403.127
ENSMUSG00000075478	Slitrk1	chr14:108908800-108914158	-	protein_coding	0.866201	0.2094	4.13658	3.52521e-05	0.00051193	0.823646	0.247237	3.3314	0.000864094	0.00810216	1.04083	0.249172	4.17714	2.95193e-05	0.00025715	126.329	108.761	121.282	91.1627	89.5147	79.5601	114.257	107.914	96.1112	73.1203	69.4914	53.3832	54.769	51.3857	43.2341	49.3568	46.8812	59.7225
ENSMUSG00000021313	Ryr2	chr13:11553102-12106945	-	protein_coding	0.86534	0.102126	8.4733	2.38543e-17	3.98198e-15	0.762407	0.0955524	7.97895	1.47588e-15	3.39347e-13	1.42597	0.272877	5.22567	1.73521e-07	3.08541e-06	2202.25	2219.34	2260.98	1131.75	994.392	1007.76	1263.67	1456.84	1687.4	1049.12	1205.28	1438.97	573.979	606.118	699.157	663.575	375.049	614.288
ENSMUSG00000021130	Galnt16	chr12:80518277-80630972	+	protein_coding	0.852212	0.19852	4.29282	1.76415e-05	0.000276344	0.813447	0.201546	4.03603	5.43621e-05	0.000859019	0.520474	0.210493	2.47264	0.0134119	0.041967	186.358	168.272	174.528	171.208	157.624	153.595	196.288	199.151	163.488	125.046	92.2755	75.9228	71.1997	115.618	92.6445	173.297	118.838	101.315
ENSMUSG00000026576	Atp1b1	chr1:164437109-164458355	-	protein_coding	0.850214	0.113428	7.49565	6.59697e-14	7.03365e-12	0.851401	0.0730073	11.6619	1.99647e-31	3.95926e-28	0.710988	0.283628	2.50677	0.0121842	0.0388477	2867.94	2941.67	2877.25	2091.18	2018.95	2229.89	3507.8	2126.89	2560.32	1870.4	1623.37	1340.51	1223.54	1239.1	1109.26	2043.37	1310.49	1696.76
ENSMUSG00000031391	L1cam	chrX:73853778-73896105	-	protein_coding	0.848023	0.101831	8.32777	8.23774e-17	1.23761e-14	0.810951	0.139129	5.82878	5.58344e-09	3.30527e-07	0.814733	0.15204	5.35867	8.38371e-08	1.60179e-06	709.593	773.639	750.373	499.171	396.005	450.841	673.826	554.288	580.63	375.139	420.366	453.164	236.602	315.321	227.288	428.856	271.475	337.005
ENSMUSG00000060212	Pcnx2	chr8:125751508-125898317	-	protein_coding	0.847833	0.145252	5.83697	5.31581e-09	2.07681e-07	0.520735	0.16931	3.07563	0.00210057	0.0159988	0.669742	0.219665	3.04892	0.00229662	0.0100498	288.496	253.433	255.383	193.443	189.732	171.275	256.835	228.582	206.094	153.659	153.792	137.61	124.873	144.814	123.526	204.008	98.1234	136.509
ENSMUSG00000071753	C230004F18Rik	chrX:61116378-61292484	+	lincRNA	0.840602	0.121537	6.91641	4.63244e-12	3.57737e-10	0.509702	0.116074	4.39117	1.1274e-05	0.000235654	1.63458	0.146691	11.143	7.74567e-29	7.47776e-26	1592.1	1705.29	1705.84	588.111	598.387	507.196	1339.84	917.272	1257.37	817.04	835.036	1161.38	361.476	457.8	391.577	412.403	308.544	420.19
ENSMUSG00000031026	Trim66	chr7:109449006-109508134	-	protein_coding	0.838759	0.140867	5.95429	2.61211e-09	1.10403e-07	1.04827	0.211134	4.96497	6.87134e-07	2.15869e-05	0.685979	0.251043	2.73252	0.0062852	0.0229279	299.248	321.152	334.266	247.918	186.813	166.855	179.687	174.625	210.057	151.539	189.108	196.925	72.2951	99.2678	124.761	162.329	63.2351	127.977
ENSMUSG00000030209	Grin2b	chr6:135713233-136173511	-	protein_coding	0.826863	0.111524	7.41419	1.22366e-13	1.25604e-11	0.876518	0.171413	5.11349	3.1626e-07	1.12184e-05	0.798158	0.202381	3.94385	8.01849e-05	0.000604943	515.172	549.961	565.984	292.388	208.219	224.315	278.319	286.464	259.599	281.884	304.167	339.28	125.969	131.968	143.29	195.234	101.394	181.3
ENSMUSG00000037771	Slc32a1	chr2:158610767-158615748	+	protein_coding	0.82327	0.100947	8.15549	3.47779e-16	4.87067e-14	0.948454	0.150051	6.32086	2.60112e-10	2.18342e-08	0.522407	0.12925	4.04182	5.30372e-05	0.000424608	695.258	639.227	683.323	404.674	510.818	428.741	574.217	518.97	654.943	398.453	385.051	361.82	224.553	190.361	295.227	459.567	392.494	375.398
ENSMUSG00000068373	D430041D05Rik	chr2:104143073-104411013	-	protein_coding	0.821467	0.187722	4.37598	1.20886e-05	0.000200982	0.875742	0.255127	3.43257	0.000597894	0.00609614	0.682868	0.245789	2.77827	0.005465	0.0205338	129.913	146.725	144.947	83.3805	75.8929	98.3452	130.859	103.99	100.075	86.8966	79.7443	72.3639	55.8644	43.2107	43.2341	87.7454	57.7838	65.0548
ENSMUSG00000054013	Tmem179	chr12:112500189-112516747	-	protein_coding	0.817935	0.141098	5.79692	6.75437e-09	2.57789e-07	0.727028	0.144851	5.01913	5.19047e-07	1.7049e-05	0.590712	0.170079	3.47316	0.000514375	0.00295172	393.322	366.298	376.666	326.852	328.869	318.241	391.6	345.326	398.316	241.615	227.841	176.758	171.975	189.193	238.405	308.206	270.385	182.367
ENSMUSG00000024064	Galnt14	chr17:73493228-73710453	-	protein_coding	0.815091	0.152562	5.3427	9.15737e-08	2.62278e-06	0.672333	0.196583	3.42009	0.000625998	0.00633788	0.794256	0.178851	4.44089	8.95877e-06	9.33533e-05	219.508	218.548	225.802	146.75	154.705	141.44	208.007	220.734	213.03	130.345	134.426	113.884	79.9628	91.0928	112.409	142.586	117.748	113.046
ENSMUSG00000051022	Hs3st1	chr5:39613935-39755475	-	protein_coding	0.813954	0.275495	2.95452	0.00313158	0.0212798	1.13064	0.346861	3.25964	0.00111554	0.00986517	0.993956	0.330785	3.00484	0.00265721	0.011342	57.3408	60.5367	57.1901	47.8048	46.7033	49.7251	54.6873	48.071	90.1662	37.09	35.3153	27.2848	30.6706	18.6857	17.2936	34.0013	29.437	34.1271
ENSMUSG00000036766	Dner	chr1:84369839-84696221	-	protein_coding	0.810493	0.116018	6.98595	2.82937e-12	2.22658e-10	0.736421	0.10037	7.33705	2.18347e-13	3.12078e-11	0.763357	0.122812	6.21566	5.11087e-10	1.72592e-08	1412.02	1410.81	1404.11	1383.01	1135.47	1288.43	1892.57	1437.22	1656.68	935.728	807.695	673.815	718.57	711.225	893.093	1154.95	961.609	847.846
ENSMUSG00000029778	Adcyap1r1	chr6:55451978-55501451	+	protein_coding	0.80913	0.231394	3.49676	0.000470946	0.00460524	0.900483	0.284606	3.16396	0.00155636	0.0126782	0.612286	0.254813	2.40288	0.0162663	0.0488853	134.393	121.073	115.366	90.051	58.3792	68.5101	99.6091	72.597	108.992	90.0757	72.909	48.6381	32.8614	43.2107	41.9988	65.8091	59.9643	59.7225
ENSMUSG00000004815	Dgkq	chr5:108646693-108669672	-	protein_coding	0.806903	0.192687	4.18764	2.81866e-05	0.000419272	0.621515	0.234233	2.6534	0.00796844	0.0443822	0.922274	0.249189	3.70111	0.000214662	0.00140081	149.624	146.725	204.109	116.733	127.461	123.76	244.14	153.042	202.131	92.1952	93.4147	102.021	52.5783	85.2535	106.232	144.78	65.4156	108.78
ENSMUSG00000040373	Cacng5	chr11:107874605-107915055	-	protein_coding	0.806306	0.172871	4.66421	3.09804e-06	6.10957e-05	0.962148	0.142437	6.75491	1.42922e-11	1.55308e-09	0.673338	0.185351	3.63278	0.000280385	0.00176512	340.461	377.585	359.903	352.422	329.842	387.856	571.287	317.857	386.426	227.839	242.65	147.1	158.83	193.864	206.288	306.012	247.489	253.821
ENSMUSG00000026437	Cdk18	chr1:132112237-132139684	-	protein_coding	0.805478	0.176497	4.56369	5.0262e-06	9.38565e-05	0.565665	0.211931	2.6691	0.00760552	0.0426667	0.811262	0.232519	3.48901	0.000484816	0.00281657	154.104	155.959	161.71	112.286	112.866	124.865	184.57	118.706	214.021	91.1355	99.1107	80.668	74.4859	71.2393	95.115	112.972	83.95	100.248
ENSMUSG00000072812	Ahnak2	chr12:112772194-112802657	-	protein_coding	0.802153	0.195605	4.10089	4.11562e-05	0.000588872	0.716657	0.207183	3.45905	0.000542094	0.00562113	0.771074	0.286888	2.68772	0.00719422	0.02554	133.497	114.917	147.905	140.079	152.759	110.5	232.421	140.289	85.212	78.4189	71.7698	78.2954	81.0581	88.7571	80.2919	97.6168	76.3182	97.049
ENSMUSG00000022636	Alcam	chr16:52248996-52454074	-	protein_coding	0.795469	0.139541	5.70062	1.19371e-08	4.30725e-07	0.701403	0.159599	4.39478	1.10887e-05	0.000232701	0.51728	0.205487	2.51734	0.0118243	0.0379173	303.727	324.231	283.978	210.119	229.625	222.105	309.569	245.26	307.159	161.077	168.602	199.297	148.972	141.311	123.526	255.558	128.651	222.893
ENSMUSG00000067578	Cbln4	chr2:172036233-172043466	-	protein_coding	0.783091	0.285964	2.73843	0.00617342	0.0366854	1.03687	0.333723	3.10697	0.00189017	0.0147359	1.0922	0.280517	3.89351	9.88031e-05	0.000724233	61.8206	80.0316	49.3018	56.6988	44.7574	48.6201	85.9372	75.5401	79.2669	34.9706	43.2897	33.2162	29.5753	18.6857	25.9405	43.8727	33.7981	36.2601
ENSMUSG00000040412	5330417C22Rik	chr3:108455694-108536536	-	protein_coding	0.78296	0.143758	5.44636	5.14113e-08	1.56181e-06	0.764189	0.184626	4.13912	3.48647e-05	0.000599923	0.822327	0.187985	4.37443	1.2175e-05	0.000119937	258.034	270.876	253.411	199.002	160.543	212.16	237.304	217.791	267.526	164.256	136.704	155.405	97.4889	130.8	113.644	156.845	104.665	150.373
ENSMUSG00000069072	Slc7a14	chr3:31202858-31310378	-	protein_coding	0.782114	0.104386	7.49253	6.7557e-14	7.15671e-12	0.67074	0.121123	5.53766	3.06545e-08	1.48726e-06	0.77566	0.156964	4.94165	7.74647e-07	1.14125e-05	1048.26	1077.35	1006.74	743.754	742.389	724.881	968.747	791.699	1018.58	680.337	607.196	539.764	477.586	569.914	364.402	674.543	388.133	573.762
ENSMUSG00000030110	Ret	chr6:118151745-118197718	-	protein_coding	0.780172	0.108859	7.16681	7.67655e-13	6.85744e-11	0.817681	0.127527	6.41185	1.43769e-10	1.2814e-08	0.988043	0.160539	6.15454	7.52948e-10	2.45674e-08	556.385	566.377	608.384	433.579	471.898	407.746	684.568	495.425	700.522	303.078	355.432	355.888	221.267	267.439	270.522	392.661	264.933	298.612
ENSMUSG00000039385	Cdh6	chr15:13028701-13173675	-	protein_coding	0.776424	0.204694	3.7931	0.000148778	0.00177012	0.780097	0.227816	3.42425	0.00061651	0.00626581	0.797835	0.241044	3.30991	0.000933264	0.00483941	210.548	154.933	199.179	103.392	102.164	116.025	128.906	138.327	99.0837	82.6577	111.642	138.796	56.9598	57.225	76.5861	84.4549	57.7838	70.3872
ENSMUSG00000038507	Parp12	chr6:39086410-39118349	-	protein_coding	0.774853	0.146327	5.29535	1.18792e-07	3.32174e-06	0.815898	0.167855	4.86073	1.16955e-06	3.4361e-05	0.66704	0.143074	4.6622	3.12847e-06	3.80329e-05	273.265	234.965	257.355	254.589	267.571	282.881	333.007	372.795	416.151	155.778	154.932	138.796	124.873	144.814	196.406	227.041	247.489	237.823
ENSMUSG00000043441	Gpr149	chr3:62529077-62605140	-	protein_coding	0.774642	0.286898	2.70006	0.00693265	0.040327	1.04405	0.344984	3.02637	0.00247512	0.018224	0.820262	0.295897	2.77212	0.00556923	0.0208395	69.8842	69.7711	44.3716	50.0283	42.8114	59.6701	71.2888	64.7486	57.4685	34.9706	34.1761	39.1477	15.3353	29.1964	30.8815	34.0013	37.0688	39.4595
ENSMUSG00000040896	Kcnd3	chr3:105452330-105674002	+	protein_coding	0.771046	0.082176	9.38286	6.4206e-21	1.73946e-18	0.719781	0.0948742	7.58668	3.28203e-14	5.98499e-12	0.956976	0.134155	7.13337	9.79409e-13	5.78204e-11	2285.57	2206	2193.93	1451.93	1501.32	1371.31	1978.51	1964.04	2011.4	1321.46	1187.05	1430.67	834.68	799.982	1037.62	1184.56	744.648	1162.46
ENSMUSG00000058153	Sez6l	chr5:112419151-112577185	-	protein_coding	0.767667	0.0946132	8.11374	4.90844e-16	6.70388e-14	0.760995	0.116328	6.54178	6.07899e-11	5.7067e-09	0.677706	0.152942	4.43114	9.37374e-06	9.69388e-05	718.552	738.753	694.169	472.49	504.007	477.361	599.607	596.472	565.768	433.423	406.696	429.438	271.654	322.328	279.169	460.663	274.746	375.398
ENSMUSG00000058975	Kcnc1	chr7:46396497-46438704	+	protein_coding	0.764983	0.0802758	9.52943	1.58144e-21	4.8398e-19	0.549463	0.0938105	5.85716	4.70854e-09	2.87312e-07	0.794957	0.128731	6.17534	6.60218e-10	2.18018e-08	1999.76	2027.47	1964.18	1040.59	1160.77	1140.36	1525.39	1446.05	1512.02	1235.63	1216.67	1087.83	740.477	705.386	878.27	1022.23	657.427	925.698
ENSMUSG00000042401	Crtac1	chr19:42283037-42431783	-	protein_coding	0.764746	0.162626	4.7025	2.57001e-06	5.15436e-05	0.621443	0.197321	3.1494	0.00163607	0.0131197	0.77732	0.204891	3.79383	0.000148341	0.00102035	198.901	218.548	186.361	150.085	139.137	143.65	303.71	214.848	209.067	114.449	132.148	110.325	105.157	74.7428	106.232	170.007	109.026	149.306
ENSMUSG00000028640	Tfap2c	chr2:172549593-172558622	+	protein_coding	0.764719	0.205339	3.72417	0.000195958	0.00222571	0.670663	0.198584	3.37722	0.000732233	0.00715766	0.557246	0.213341	2.612	0.0090014	0.0304286	130.809	182.636	154.808	153.42	129.407	140.335	155.273	161.872	231.856	84.7772	78.605	113.884	98.5842	96.9321	74.1156	121.747	103.575	150.373
ENSMUSG00000031492	Chrnb3	chr8:27368711-27399730	+	protein_coding	0.759958	0.111815	6.79654	1.07163e-11	7.6335e-10	0.500954	0.0871032	5.75127	8.85736e-09	4.98305e-07	0.989006	0.135653	7.29072	3.08314e-13	2.04034e-11	1234.62	1156.35	1192.12	842.699	927.256	911.627	1588.86	1199.81	1315.83	799.025	724.533	599.078	629.844	630.643	668.276	783.128	546.22	756.129
ENSMUSG00000109178	Gm3257	chr7:61938237-61938911	+	processed_pseudogene	0.758764	0.252807	3.00136	0.00268777	0.0187735	1.06275	0.311208	3.41493	0.00063799	0.00642649	1.66341	0.336925	4.93705	7.93149e-07	1.16433e-05	137.976	95.4223	113.394	68.9279	51.5683	54.1451	58.5936	68.6728	63.4136	45.5677	71.7698	90.1583	27.3845	31.5321	25.9405	18.6459	19.6247	22.3959
ENSMUSG00000009394	Syn2	chr6:115134902-115282006	+	protein_coding	0.758697	0.146101	5.19298	2.06958e-07	5.37765e-06	0.736949	0.128971	5.71405	1.10318e-08	5.97335e-07	0.501877	0.158046	3.1755	0.00149576	0.00711138	417.513	468.903	431.884	347.975	387.249	348.076	484.373	372.795	392.371	316.855	234.676	228.955	226.744	209.046	226.053	333.433	236.586	319.942
ENSMUSG00000046159	Chrm3	chr13:9875486-10360847	-	protein_coding	0.752544	0.192218	3.91506	9.03832e-05	0.00115919	0.701563	0.166071	4.22449	2.39486e-05	0.000441796	1.12907	0.171887	6.5687	5.07576e-11	2.13052e-09	236.531	215.47	228.76	204.56	192.651	214.37	258.788	303.141	280.407	149.42	161.767	93.7172	139.113	113.282	129.702	150.264	115.568	122.644
ENSMUSG00000023017	Asic1	chr15:99670368-99701130	+	protein_coding	0.751115	0.152775	4.91648	8.81152e-07	1.99478e-05	0.602212	0.175891	3.42377	0.000617585	0.0062687	0.664155	0.155821	4.26229	2.02344e-05	0.000184186	222.196	269.85	264.258	199.002	183.894	177.905	320.311	271.748	331.93	162.136	140.122	148.287	135.827	101.604	138.349	213.879	196.247	178.101
ENSMUSG00000031778	Cx3cl1	chr8:94772009-94782427	+	protein_coding	0.750708	0.115603	6.49386	8.36626e-11	4.92531e-09	0.574148	0.0831369	6.90605	4.98334e-12	5.90005e-10	0.809003	0.107436	7.53008	5.07085e-14	4.24606e-12	1386.04	1418	1333.12	1013.91	1048.88	1076.27	1509.76	1283.2	1614.07	942.086	838.454	685.678	766.766	714.728	662.099	924.617	826.417	785.99
ENSMUSG00000025475	Adgra1	chr7:139834174-139878088	+	protein_coding	0.748726	0.133576	5.60525	2.07954e-08	7.01358e-07	0.871008	0.149384	5.83066	5.52076e-09	3.28041e-07	0.710488	0.162621	4.36897	1.24834e-05	0.000122644	362.86	350.908	314.545	254.589	259.787	270.725	324.218	288.426	299.233	190.749	227.841	196.925	141.304	144.814	150.702	224.848	166.81	170.636
ENSMUSG00000062257	Opcml	chr9:27790775-28925410	+	protein_coding	0.748386	0.153905	4.86265	1.15826e-06	2.53193e-05	0.798667	0.197073	4.05264	5.06419e-05	0.00081155	0.831418	0.270845	3.06973	0.00214256	0.00948318	223.092	228.808	248.481	152.308	144.975	160.225	253.905	183.454	143.671	134.584	158.349	125.747	104.061	92.2607	70.4098	140.393	58.874	130.11
ENSMUSG00000037653	Kctd8	chr5:69109285-69341679	-	protein_coding	0.74617	0.143394	5.20364	1.95422e-07	5.11003e-06	0.970332	0.171142	5.66975	1.43009e-08	7.43879e-07	0.510486	0.154687	3.30013	0.000966392	0.0049766	299.248	249.329	287.922	254.589	294.815	331.501	333.007	274.691	285.361	158.957	160.628	182.689	179.642	112.114	165.525	231.428	202.788	198.364
ENSMUSG00000027748	Trpc4	chr3:54156035-54318471	+	protein_coding	0.745279	0.144644	5.15251	2.57028e-07	6.54492e-06	0.703344	0.19157	3.67148	0.000241154	0.00292948	1.17254	0.219916	5.33174	9.72757e-08	1.84352e-06	231.155	242.147	225.802	162.314	137.191	150.28	210.937	184.436	268.517	135.643	144.679	138.796	94.2027	84.0857	102.527	102.004	70.8669	123.711
ENSMUSG00000073295	Nudt11	chrX:6047453-6055110	+	protein_coding	0.740487	0.209932	3.52727	0.000419861	0.00418493	0.780276	0.204693	3.81194	0.000137883	0.00185855	0.655958	0.192201	3.41288	0.000642802	0.00354373	226.676	204.183	184.389	166.761	179.029	234.26	238.28	214.848	219.966	166.375	104.807	97.2761	115.015	82.9178	145.761	185.362	115.568	130.11
ENSMUSG00000055026	Gabrg3	chr7:56716465-57387188	-	protein_coding	0.739939	0.188658	3.92211	8.77762e-05	0.00113302	0.610846	0.168875	3.61716	0.000297857	0.00347719	0.73838	0.22145	3.3343	0.000855154	0.00450555	202.485	182.636	216.928	181.214	181.948	187.85	317.382	185.417	191.232	114.449	152.653	94.9035	115.015	124.961	127.232	168.91	118.838	132.243
ENSMUSG00000050830	Vwc2	chr11:11114223-11268931	+	protein_coding	0.739008	0.18044	4.0956	4.21082e-05	0.000601452	0.610231	0.200782	3.03928	0.00237146	0.0176884	0.907911	0.226477	4.00885	6.10155e-05	0.000477989	190.837	177.506	146.919	118.956	137.191	156.91	185.546	152.061	210.057	107.031	110.503	92.5309	85.4397	87.5893	102.527	132.715	85.0403	76.786
ENSMUSG00000028364	Tnc	chr4:63959785-64047015	-	protein_coding	0.736775	0.112976	6.5215	6.96094e-11	4.15294e-09	0.562098	0.163115	3.44603	0.00056888	0.00584917	0.703818	0.15211	4.62704	3.70931e-06	4.39132e-05	431.848	449.408	457.521	372.433	314.275	308.296	341.796	387.511	442.904	254.331	263.156	290.642	165.402	252.257	268.051	266.527	207.149	251.688
ENSMUSG00000025189	Cnnm1	chr19:43440436-43497210	+	protein_coding	0.736081	0.0878114	8.38251	5.18088e-17	8.00179e-15	0.749889	0.127388	5.88665	3.94094e-09	2.48107e-07	0.773848	0.149575	5.17363	2.29591e-07	3.97055e-06	914.766	900.868	886.446	695.95	674.279	657.476	946.286	822.112	800.596	533.036	517.198	581.284	357.094	352.693	517.574	631.767	375.049	508.708
ENSMUSG00000074505	Fat3	chr9:15910189-16501285	-	protein_coding	0.73563	0.112564	6.53522	6.35141e-11	3.83078e-09	0.746727	0.106906	6.98492	2.85025e-12	3.56057e-10	1.22631	0.267731	4.5804	4.64097e-06	5.3264e-05	1741.73	1818.15	1908.97	1127.3	980.77	1007.76	1273.43	1387.19	1525.89	967.519	1008.2	1331.02	518.115	680.861	689.275	712.931	400.125	690.008
ENSMUSG00000061576	Dpp6	chr5:26817203-27727505	+	protein_coding	0.735357	0.129075	5.69713	1.21842e-08	4.37729e-07	0.698784	0.0801347	8.72012	2.77916e-18	1.22476e-15	0.802206	0.120929	6.63367	3.27439e-11	1.4485e-09	1764.13	1645.78	1624.99	1404.13	1332.99	1254.18	1916.99	1474.5	1998.52	1167.81	1070.85	794.817	840.157	873.557	786.861	1182.37	938.714	996.086
ENSMUSG00000026959	Grin1	chr2:25291181-25319187	-	protein_coding	0.726664	0.125189	5.80456	6.4536e-09	2.47355e-07	0.546486	0.108834	5.02129	5.13257e-07	1.68938e-05	0.964314	0.128913	7.48032	7.41404e-14	5.84996e-12	724.824	677.19	761.22	498.06	497.196	502.776	834.958	728.913	954.176	504.424	436.315	370.124	372.429	356.196	313.756	469.438	372.869	458.583
ENSMUSG00000034730	Adgrb1	chr15:74516195-74589465	+	protein_coding	0.719778	0.104824	6.86657	6.57627e-12	5.00827e-10	0.71835	0.0834012	8.61318	7.10603e-18	2.74969e-15	1.2681	0.251113	5.04991	4.4201e-07	7.00219e-06	1420.08	1464.17	1400.17	1065.05	1065.42	1163.57	1885.74	1445.07	2614.82	903.937	966.045	741.434	724.046	656.336	654.688	809.451	900.555	778.525
ENSMUSG00000060882	Kcnd2	chr6:21215503-21729805	+	protein_coding	0.719504	0.183457	3.92192	8.78456e-05	0.00113302	0.698792	0.212072	3.29507	0.000983983	0.00890017	0.79143	0.271893	2.91082	0.00360486	0.0145578	178.294	156.985	181.431	138.968	128.434	144.755	257.812	123.611	131.781	126.106	89.9971	98.4624	94.2027	102.771	60.5277	121.747	74.1377	103.448
ENSMUSG00000027347	Rasgrp1	chr2:117279993-117343001	-	protein_coding	0.719237	0.131673	5.4623	4.7e-08	1.44641e-06	0.770276	0.180937	4.25716	2.07042e-05	0.00039338	0.671886	0.249198	2.69619	0.00701374	0.0250401	282.224	287.293	289.894	173.432	159.57	204.425	184.57	196.208	260.59	179.092	175.437	169.64	107.347	101.604	111.173	184.265	74.1377	147.173
ENSMUSG00000057182	Scn3a	chr2:65457118-65567627	-	protein_coding	0.71918	0.153438	4.68711	2.77096e-06	5.52387e-05	0.842769	0.15399	5.4729	4.42733e-08	2.05379e-06	1.41852	0.193721	7.32251	2.43367e-13	1.65177e-11	399.594	419.653	429.912	274.6	288.977	256.36	456.053	411.056	522.171	189.689	295.054	279.965	133.636	174.011	158.113	229.235	111.207	183.433
ENSMUSG00000027270	Lamp5	chr2:136052239-136069917	+	protein_coding	0.717057	0.129296	5.54587	2.92492e-08	9.44088e-07	0.936863	0.119661	7.82932	4.90497e-15	1.09602e-12	0.519702	0.147308	3.52801	0.000418703	0.00248125	622.686	585.872	593.593	555.87	632.441	549.186	967.77	628.847	964.084	418.587	379.355	301.319	292.467	277.95	354.52	636.154	641.073	524.705
ENSMUSG00000030084	Plxna1	chr6:89316314-89362620	-	protein_coding	0.713845	0.0958248	7.44948	9.37056e-14	9.67861e-12	0.563917	0.134521	4.19203	2.76474e-05	0.000493949	0.743469	0.170644	4.35683	1.31958e-05	0.000128096	673.755	723.362	747.415	423.573	395.032	408.851	556.639	478.748	660.888	430.244	434.037	449.605	237.698	339.846	266.816	402.532	239.857	378.598
ENSMUSG00000059173	Pde1a	chr2:79834453-80129458	-	protein_coding	0.713629	0.204618	3.48762	0.00048734	0.00472363	0.564314	0.187416	3.01102	0.00260369	0.0189571	0.901103	0.179448	5.02153	5.12604e-07	7.90682e-06	280.433	273.954	286.936	212.342	164.435	191.165	272.46	290.388	287.343	216.182	186.829	110.325	101.87	131.968	156.878	196.33	126.47	136.509
ENSMUSG00000022212	Cpne6	chr14:55510445-55517431	+	protein_coding	0.711304	0.135594	5.24582	1.55586e-07	4.23595e-06	0.600523	0.134968	4.44938	8.61166e-06	0.00018923	0.798448	0.154554	5.16615	2.38969e-07	4.11107e-06	447.079	455.564	439.772	315.734	339.572	295.036	554.686	413.999	548.924	229.958	263.156	333.349	201.55	221.893	214.935	349.885	254.031	276.216
ENSMUSG00000029088	Kcnip4	chr5:48389502-49524907	-	protein_coding	0.706348	0.112678	6.26875	3.63955e-10	1.82264e-08	0.708486	0.137413	5.15587	2.52449e-07	9.20715e-06	0.687379	0.181703	3.78298	0.000154964	0.00106102	573.408	572.534	537.389	630.357	452.439	546.976	769.529	474.823	418.133	316.855	389.608	330.976	316.565	294.3	402.695	374.015	319.446	348.737
ENSMUSG00000074892	B3galt5	chr16:96235801-96319859	+	protein_coding	0.705934	0.173929	4.05874	4.93379e-05	0.000690431	0.717092	0.220217	3.25629	0.00112878	0.00996553	0.764696	0.282319	2.70862	0.00675635	0.0243146	144.248	149.803	153.822	131.185	107.028	118.235	128.906	78.4832	195.195	94.3146	88.8579	92.5309	88.7258	58.3928	72.8803	94.3263	71.9572	72.5201
ENSMUSG00000028020	Glrb	chr3:80843599-80913660	-	protein_coding	0.705899	0.138345	5.10246	3.3527e-07	8.35697e-06	0.65285	0.0879967	7.41903	1.17983e-13	1.81728e-11	0.658319	0.1165	5.6508	1.59706e-08	3.71259e-07	1019.59	899.842	993.924	971.661	969.094	966.877	1515.62	1196.87	1373.3	701.531	622.005	467.4	626.558	574.586	680.628	954.231	746.828	909.701
ENSMUSG00000030223	Ptpro	chr6:137252319-137463233	+	protein_coding	0.70514	0.129628	5.4397	5.33703e-08	1.61538e-06	0.831038	0.143062	5.80892	6.2876e-09	3.65395e-07	0.807919	0.17743	4.55346	5.27705e-06	5.93604e-05	532.195	521.231	547.25	389.109	380.438	379.016	372.069	371.814	515.235	369.84	344.039	270.475	173.07	258.096	226.053	303.818	190.796	230.358
ENSMUSG00000066189	Cacng3	chr7:122670492-122769393	+	protein_coding	0.703601	0.115871	6.07227	1.26117e-09	5.78947e-08	0.665402	0.172306	3.86176	0.000112575	0.00157218	0.604657	0.138588	4.36298	1.28306e-05	0.000125561	467.686	436.07	457.521	415.791	369.735	352.496	445.311	373.776	456.776	302.019	257.46	279.965	216.885	178.682	334.755	309.303	270.385	266.618
ENSMUSG00000030329	Pianp	chr6:124996694-125003096	+	protein_coding	0.701491	0.102555	6.84016	7.91032e-12	5.9152e-10	0.557021	0.135563	4.10894	3.97472e-05	0.00066896	1.05813	0.140785	7.51591	5.65178e-14	4.66116e-12	536.674	526.362	556.124	391.333	461.195	365.756	710.935	536.629	581.621	320.034	333.787	347.584	249.747	272.111	322.403	332.336	268.204	285.815
ENSMUSG00000033083	Tbc1d4	chr14:101442360-101609191	-	protein_coding	0.701027	0.17749	3.94967	7.82606e-05	0.00103174	0.972552	0.203836	4.77124	1.83091e-06	4.99956e-05	0.613728	0.200352	3.06325	0.00218947	0.00966735	159.479	194.949	164.668	168.985	138.164	158.015	274.413	166.777	200.149	92.1952	108.224	121.002	64.6274	85.2535	91.4092	138.199	147.185	137.575
ENSMUSG00000048826	Dact2	chr17:14195231-14203831	-	protein_coding	0.698993	0.238373	2.93235	0.00336408	0.0226087	1.03885	0.268849	3.86406	0.000111519	0.00156294	0.801526	0.244436	3.27908	0.00104145	0.00526889	98.5546	97.4744	105.506	71.1514	81.7308	88.4002	112.304	90.2557	121.873	61.4634	80.8835	43.8929	47.1014	32.7	39.5283	64.7122	69.7767	53.3236
ENSMUSG00000003153	Slc2a3	chr6:122727809-122801640	-	protein_coding	0.698132	0.0872128	8.00493	1.19531e-15	1.55631e-13	0.509992	0.0844032	6.04233	1.51907e-09	1.05702e-07	0.933067	0.100525	9.28193	1.66442e-20	5.15405e-18	1558.06	1535.99	1606.25	1143.98	1197.75	1229.87	1656.24	1481.37	1681.45	981.296	1046.93	881.416	878.495	914.432	757.214	942.166	826.417	777.459
ENSMUSG00000075318	Scn2a	chr2:65620771-65767447	+	protein_coding	0.697341	0.0889095	7.84326	4.38998e-15	5.4141e-13	0.815491	0.108602	7.50897	5.95937e-14	1.03896e-11	1.23564	0.160752	7.68665	1.51032e-14	1.47544e-12	801.876	818.785	825.312	572.546	519.575	542.556	892.575	612.169	809.514	487.469	493.275	536.205	312.183	331.671	300.168	387.177	251.85	351.936
ENSMUSG00000029126	Nsg1	chr5:38137192-38159907	-	protein_coding	0.693276	0.114002	6.08125	1.19248e-09	5.48939e-08	0.700109	0.123239	5.68093	1.33965e-08	7.06096e-07	0.504724	0.140635	3.5889	0.000332078	0.00203512	701.529	713.102	702.057	533.635	556.548	624.326	812.497	625.904	620.264	475.812	464.795	372.496	393.242	287.293	392.813	579.12	442.646	442.586
ENSMUSG00000097156	Gm3764	chr3:88206813-88229959	+	lincRNA	0.690695	0.206191	3.34977	0.000808775	0.00713224	0.707373	0.234264	3.01955	0.0025315	0.0185482	0.880473	0.227014	3.8785	0.000105101	0.000764931	109.306	114.917	124.24	92.2745	134.272	129.285	405.272	275.672	248.7	59.344	71.7698	86.5995	69.009	59.5607	93.8798	108.585	178.803	221.826
ENSMUSG00000034656	Cacna1a	chr8:84388440-84640246	+	protein_coding	0.683533	0.119666	5.71202	1.11645e-08	4.04615e-07	0.632031	0.131846	4.79372	1.63719e-06	4.59717e-05	0.855124	0.126998	6.73338	1.65762e-11	7.79508e-10	596.703	569.456	663.602	362.427	325.95	360.231	519.53	497.387	578.649	334.87	374.798	437.742	250.842	235.907	200.112	319.174	282.377	287.948
ENSMUSG00000070695	Cntnap5a	chr1:115684756-116587323	+	protein_coding	0.683003	0.125194	5.45554	4.88235e-08	1.49418e-06	0.790096	0.154229	5.12286	3.00936e-07	1.0753e-05	1.19763	0.159551	7.50627	6.08373e-14	4.94288e-12	378.091	418.627	426.953	365.763	288.004	343.656	459.959	387.511	430.023	250.093	281.383	233.7	161.021	232.404	192.701	217.17	147.185	197.297
ENSMUSG00000049100	Pcdh10	chr3:45378398-45435623	+	protein_coding	0.681677	0.092854	7.34138	2.114e-13	2.05505e-11	0.906293	0.105336	8.60385	7.70858e-18	2.80626e-15	0.639189	0.165713	3.8572	0.000114694	0.000823432	1039.3	1045.54	1039.28	570.323	601.305	604.436	892.575	694.576	681.696	713.188	601.5	640.599	331.9	303.643	328.579	607.637	344.522	517.239
ENSMUSG00000028172	Tacr3	chr3:134829007-134934579	+	protein_coding	0.680934	0.156571	4.34906	1.36725e-05	0.000222613	0.597934	0.135759	4.40438	1.06089e-05	0.000224114	1.12867	0.146927	7.68187	1.56786e-14	1.51603e-12	720.344	631.018	624.161	461.372	428.114	460.786	644.529	831.922	969.038	493.827	432.897	308.436	267.273	263.936	376.754	434.34	331.439	361.534
ENSMUSG00000043300	B3galnt1	chr3:69574158-69598960	-	protein_coding	0.678387	0.187506	3.61794	0.000296954	0.00314985	0.583394	0.121192	4.81381	1.4808e-06	4.21775e-05	0.625628	0.137916	4.5363	5.72503e-06	6.37444e-05	505.316	441.2	436.814	373.545	364.87	401.116	559.569	499.349	572.704	362.422	307.585	195.739	265.082	252.257	255.699	421.178	299.822	345.537
ENSMUSG00000036062	Phf24	chr4:42916660-42944752	+	protein_coding	0.678115	0.0996796	6.80294	1.02504e-11	7.36514e-10	0.751195	0.107564	6.98369	2.87531e-12	3.56381e-10	0.739026	0.172262	4.29013	1.78568e-05	0.000165294	646.876	644.357	653.742	508.065	542.926	554.711	786.13	608.245	684.668	435.543	385.051	399.781	322.042	317.657	331.05	544.021	286.738	425.523
ENSMUSG00000030621	Me3	chr7:89632392-89854359	+	protein_coding	0.677015	0.170674	3.9667	7.28735e-05	0.000967315	0.554362	0.173423	3.19658	0.00139065	0.0116734	0.553796	0.159994	3.46137	0.000537443	0.00305525	207.861	230.86	234.676	205.672	214.057	182.325	298.827	267.824	320.04	171.674	123.034	126.933	119.396	133.136	165.525	199.621	176.622	232.491
ENSMUSG00000055003	Lrtm2	chr6:119315133-119330766	-	protein_coding	0.67602	0.121635	5.5578	2.73196e-08	8.95801e-07	0.605678	0.12163	4.97968	6.36892e-07	2.02086e-05	0.89184	0.13597	6.5591	5.41347e-11	2.24926e-09	744.535	668.982	719.806	493.613	560.44	434.266	591.795	664.164	765.917	484.29	483.022	372.496	350.522	304.811	340.932	402.532	307.453	388.196
ENSMUSG00000047085	Lrrc4b	chr7:44429018-44463351	+	protein_coding	0.676011	0.130599	5.17625	2.26388e-07	5.83663e-06	0.572475	0.178711	3.20336	0.00135835	0.0114757	0.675775	0.131229	5.1496	2.61048e-07	4.43162e-06	466.79	424.783	477.241	284.606	291.896	427.636	418.944	432.639	445.877	326.392	283.662	249.122	299.039	190.361	196.406	293.947	276.926	248.488
ENSMUSG00000001986	Gria3	chrX:41400854-41678601	+	protein_coding	0.672304	0.115337	5.82904	5.57486e-09	2.15761e-07	1.04822	0.13037	8.04038	8.95638e-16	2.2202e-13	1.01664	0.187947	5.40917	6.33161e-08	1.255e-06	483.813	508.919	510.766	396.891	409.627	421.006	736.326	425.771	647.016	285.063	305.307	359.447	194.978	182.186	227.288	383.886	237.677	280.482
ENSMUSG00000070880	Gad1	chr2:70553072-70602014	+	protein_coding	0.668668	0.0642822	10.4021	2.42615e-25	1.05512e-22	0.744566	0.0821949	9.05854	1.32213e-19	6.76632e-17	0.507777	0.131602	3.85842	0.000114122	0.000820238	3387.59	3452.65	3392.95	2510.31	2741.88	2555.87	2669.91	2921.54	3013.13	2176.65	2056.26	2237.35	1516.01	1452.81	1772.6	2631.27	1686.63	1785.28
ENSMUSG00000032936	Camkv	chr9:107935674-107949691	+	protein_coding	0.665465	0.0746088	8.9194	4.68831e-19	9.33482e-17	0.767091	0.0781041	9.82138	9.10839e-23	6.56839e-20	0.618528	0.12844	4.8157	1.46688e-06	1.99127e-05	1792.8	1794.55	1779.79	1395.23	1297.96	1297.27	1766.6	1512.76	2097.6	1148.73	1177.94	1072.41	828.108	754.435	801.684	1410.51	1070.64	1050.48
ENSMUSG00000026109	Tmeff2	chr1:50900647-51187270	+	protein_coding	0.664818	0.196624	3.38117	0.000721776	0.00647913	0.698468	0.205072	3.40596	0.000659324	0.00658701	0.846064	0.219405	3.85616	0.00011518	0.000826195	145.144	170.324	182.417	118.956	126.488	152.49	159.179	182.473	218.975	121.867	111.642	80.668	82.1535	75.9107	91.4092	78.9709	136.283	99.182
ENSMUSG00000055373	Fut9	chr4:25609332-25800244	-	protein_coding	0.660767	0.133142	4.96288	6.94551e-07	1.6235e-05	0.882832	0.182193	4.84559	1.26235e-06	3.65461e-05	0.670517	0.244455	2.74291	0.00608976	0.022328	320.75	321.152	335.252	174.543	185.84	183.43	287.108	202.094	274.462	223.6	179.994	217.092	118.301	91.0928	90.174	221.557	87.2208	174.902
ENSMUSG00000017412	Cacnb4	chr2:52428320-52676831	-	protein_coding	0.659717	0.104318	6.32411	2.54697e-10	1.34477e-08	1.00283	0.122423	8.1915	2.57998e-16	7.18095e-14	0.646842	0.176674	3.66122	0.00025102	0.00160114	576.096	591.003	558.096	436.914	418.384	445.316	577.147	419.885	519.198	334.87	366.824	397.408	222.362	205.543	232.229	424.468	238.767	313.543
ENSMUSG00000043857	Mgat5b	chr11:116918863-116986948	+	protein_coding	0.65924	0.145778	4.5222	6.11993e-06	0.000111508	0.662772	0.177961	3.72426	0.000195885	0.00245475	0.771343	0.187757	4.10819	3.98772e-05	0.000333061	255.346	243.173	260.313	175.655	196.543	161.33	242.187	203.075	269.508	137.763	173.159	173.199	117.206	103.939	122.291	168.91	137.373	116.246
ENSMUSG00000056145	AI504432	chr3:107039504-107054347	+	lincRNA	0.657581	0.0932553	7.05141	1.77112e-12	1.4562e-10	0.56076	0.120343	4.6597	3.16674e-06	8.01281e-05	1.18333	0.149187	7.93184	2.15923e-15	2.56792e-13	849.361	891.634	916.027	551.423	486.493	598.911	789.06	789.737	1050.29	573.306	593.525	524.342	335.186	363.203	429.87	451.889	302.002	412.725
ENSMUSG00000029212	Gabrb1	chr5:71658113-72149037	+	protein_coding	0.652337	0.128562	5.07412	3.89295e-07	9.57364e-06	0.675354	0.170612	3.95842	7.54478e-05	0.0011258	0.999491	0.171247	5.83655	5.32925e-09	1.42449e-07	356.588	409.392	425.967	236.801	211.138	264.095	309.569	342.383	404.261	272.347	234.676	253.867	123.778	148.318	181.583	208.395	140.644	183.433
ENSMUSG00000024172	St6gal2	chr17:55445382-55514581	+	protein_coding	0.650048	0.143179	4.54011	5.62251e-06	0.000103587	0.540382	0.10791	5.00772	5.50779e-07	1.80167e-05	1.05178	0.17833	5.89795	3.68053e-09	1.03256e-07	764.246	776.717	810.521	607.01	526.386	532.611	660.154	586.662	911.57	627.351	456.821	417.575	421.721	367.875	374.284	447.502	257.301	344.471
ENSMUSG00000045007	Tubg2	chr11:101155907-101161787	+	protein_coding	0.644919	0.185435	3.47788	0.000505402	0.00485033	0.546366	0.147839	3.69569	0.000219293	0.00269278	0.523161	0.162699	3.21551	0.00130212	0.0063527	312.687	302.684	282.006	241.248	268.544	250.835	330.077	283.521	390.39	229.958	211.892	132.865	170.879	165.836	193.936	268.72	234.406	201.563
ENSMUSG00000025089	Gfra1	chr19:58235604-58455909	-	protein_coding	0.644021	0.145391	4.42959	9.44134e-06	0.000161542	1.17766	0.146657	8.03002	9.74555e-16	2.37866e-13	0.57975	0.190541	3.04266	0.00234497	0.0102219	412.137	403.236	419.065	370.21	293.842	353.601	404.296	322.762	365.619	315.795	259.738	215.905	158.83	145.982	151.937	342.207	190.796	204.763
ENSMUSG00000006576	Slc4a3	chr1:75546266-75562172	+	protein_coding	0.641707	0.095167	6.74295	1.55199e-11	1.05984e-09	0.757665	0.0880381	8.60611	7.55836e-18	2.80626e-15	1.31864	0.253699	5.19766	2.01808e-07	3.54232e-06	1883.29	1915.63	1836.98	1435.26	1197.75	1200.03	2044.92	1742.33	3072.59	1308.75	1258.82	1058.17	800.723	743.925	759.685	986.039	890.743	894.771
ENSMUSG00000031285	Dcx	chrX:143855842-143933311	-	protein_coding	0.641228	0.20568	3.1176	0.00182332	0.0137653	0.804589	0.284454	2.82854	0.00467604	0.0298934	1.44328	0.260438	5.54174	2.9948e-08	6.38321e-07	126.329	136.464	141.003	76.7101	59.3522	93.9252	163.085	99.085	170.424	69.9412	78.605	112.698	41.6245	58.3928	33.352	51.5504	46.8812	61.8554
ENSMUSG00000048216	Gpr85	chr6:13834458-13839942	-	protein_coding	0.639525	0.148548	4.30519	1.66842e-05	0.000263094	0.686772	0.144474	4.7536	1.99822e-06	5.38231e-05	0.948161	0.157836	6.00724	1.88711e-09	5.61075e-08	353.901	320.126	343.14	303.505	257.841	328.186	428.71	368.871	445.877	262.809	193.665	198.111	182.929	185.689	192.701	262.139	179.893	207.962
ENSMUSG00000058897	Col25a1	chr3:130131501-130599877	+	protein_coding	0.639193	0.218415	2.92651	0.00342794	0.0229538	1.34317	0.316476	4.24414	2.19436e-05	0.000411022	0.874468	0.325171	2.68925	0.00716117	0.0254685	108.41	111.839	125.227	52.2518	61.2981	71.8251	103.515	77.5022	103.047	54.0454	79.7443	90.1583	26.2891	25.6928	22.2347	76.7772	22.8955	56.5231
ENSMUSG00000042581	Thsd7b	chr1:129273302-130219278	+	protein_coding	0.635616	0.183023	3.47288	0.000514898	0.00492431	0.735805	0.245816	2.99331	0.00275971	0.0198742	1.22135	0.260934	4.68069	2.85907e-06	3.55478e-05	158.583	134.412	141.003	115.621	95.3527	76.2451	118.164	128.516	224.92	102.792	93.4147	84.2269	58.0552	66.5678	50.6457	59.2281	68.6864	75.7196
ENSMUSG00000025020	Slit1	chr19:41600257-41743665	-	protein_coding	0.634217	0.128023	4.95392	7.27313e-07	1.68106e-05	0.820165	0.192514	4.2603	2.04157e-05	0.00038883	1.22739	0.226221	5.42561	5.77566e-08	1.15739e-06	330.606	338.595	309.615	216.789	169.3	172.38	208.984	210.924	328.958	210.883	225.562	196.925	84.3443	123.793	113.644	138.199	79.589	104.514
ENSMUSG00000109321	A330076H08Rik	chr7:61930137-61982358	-	processed_transcript	0.634138	0.129299	4.90444	9.36924e-07	2.1009e-05	0.605492	0.172061	3.51906	0.000433077	0.00472543	1.46208	0.176392	8.2888	1.14398e-16	1.6615e-14	510.692	489.424	465.409	232.354	207.246	236.47	336.913	363.966	360.665	267.048	309.863	374.869	186.215	148.318	116.114	167.813	106.845	114.113
ENSMUSG00000050505	Pcdh20	chr14:88464743-88471396	-	protein_coding	0.618873	0.174648	3.54355	0.000394774	0.00396357	0.529383	0.199249	2.65689	0.0078865	0.0440251	0.766459	0.203295	3.77018	0.000163132	0.00110676	191.733	194.949	208.054	146.75	131.353	119.34	189.453	163.834	192.222	130.345	154.932	103.208	92.0119	105.107	82.7624	134.909	91.5819	97.049
ENSMUSG00000024376	Epb41l4a	chr18:33796327-34007206	-	protein_coding	0.614958	0.142088	4.328	1.50469e-05	0.000239561	0.88863	0.186492	4.76498	1.88869e-06	5.12206e-05	0.576231	0.211186	2.72855	0.00636129	0.0231386	246.386	231.886	235.663	201.225	209.192	186.745	186.523	203.075	208.076	154.718	145.818	168.454	102.966	87.5893	138.349	148.07	89.4013	166.37
ENSMUSG00000040724	Kcna2	chr3:107101146-107115005	+	protein_coding	0.614732	0.0970248	6.33582	2.36078e-10	1.25853e-08	0.637357	0.100891	6.31729	2.66185e-10	2.22264e-08	0.726307	0.1175	6.18134	6.35602e-10	2.10737e-08	1613.61	1702.21	1747.26	1167.33	1210.39	1158.04	1722.65	1443.11	1447.61	1014.15	1032.12	1281.2	665.991	739.253	907.916	1091.33	805.702	916.1
ENSMUSG00000039372	45355	chr1:72427112-72536930	-	protein_coding	0.613719	0.143605	4.27365	1.92296e-05	0.000298393	0.756536	0.160573	4.71147	2.45935e-06	6.4492e-05	0.668719	0.204124	3.27604	0.00105272	0.00531773	353.901	316.022	315.531	217.901	206.273	215.475	230.468	199.151	193.213	224.659	241.511	180.317	128.159	131.968	124.761	173.297	119.929	102.381
ENSMUSG00000032177	Pde4a	chr9:21165714-21213248	+	protein_coding	0.612105	0.108432	5.64504	1.65139e-08	5.74543e-07	0.609891	0.106893	5.7056	1.15931e-08	6.23473e-07	0.794702	0.133863	5.93667	2.90877e-09	8.27362e-08	735.576	735.675	774.038	569.211	634.387	584.546	684.568	684.766	761.954	538.335	504.667	430.625	411.863	356.196	424.929	490.277	334.71	413.791
ENSMUSG00000023036	Pcdhgc4	chr18:37815079-37841873	+	protein_coding	0.610911	0.127938	4.77504	1.79672e-06	3.73022e-05	0.545855	0.141726	3.85149	0.0001174	0.00162669	0.724137	0.201828	3.5879	0.000333356	0.00204144	461.415	461.721	493.018	380.215	296.761	304.981	236.327	302.16	389.399	360.303	289.358	279.965	207.027	237.075	239.64	219.364	137.373	209.029
ENSMUSG00000043463	Rab9b	chrX:136858147-136868755	-	protein_coding	0.610854	0.17793	3.43311	0.00059671	0.00554625	0.528738	0.192122	2.7521	0.00592144	0.0357608	0.773455	0.257827	2.99991	0.00270064	0.0114707	149.624	138.516	164.668	146.75	123.569	145.86	229.491	119.687	172.406	105.971	101.389	90.1583	97.4889	103.939	91.4092	119.553	67.5961	120.511
ENSMUSG00000009216	Fam163b	chr2:27110380-27142491	-	protein_coding	0.608452	0.192923	3.15386	0.00161126	0.0124661	0.581114	0.178959	3.2472	0.00116547	0.0101702	0.765694	0.209314	3.65811	0.000254082	0.00161816	238.323	235.991	235.663	188.996	232.544	170.17	218.749	261.938	356.701	192.868	165.185	107.953	133.636	117.954	151.937	214.976	153.727	127.977
ENSMUSG00000042751	Nmnat2	chr1:152954993-153119261	+	protein_coding	0.606876	0.0881861	6.88176	5.9118e-12	4.52308e-10	0.657765	0.0966169	6.80797	9.89838e-12	1.1217e-09	0.551575	0.114838	4.80308	1.5624e-06	2.10527e-05	830.546	801.342	818.41	737.084	711.253	691.731	804.685	756.382	740.155	555.29	537.704	523.156	441.438	444.953	494.104	594.475	469.902	519.372
ENSMUSG00000015968	Cacna1d	chr14:30039939-30491455	-	protein_coding	0.605343	0.0779823	7.76257	8.32274e-15	9.96678e-13	0.568796	0.0922457	6.1661	6.99966e-10	5.33892e-08	1.1417	0.150076	7.60747	2.79518e-14	2.5345e-12	1216.7	1177.9	1166.48	893.839	798.822	809.966	949.216	938.855	1268.27	790.547	795.164	766.346	541.118	604.95	569.455	541.828	361.966	537.502
ENSMUSG00000061911	Myt1l	chr12:29528384-29923213	+	protein_coding	0.602968	0.0813734	7.40989	1.26406e-13	1.28159e-11	0.622915	0.10505	5.92971	3.03469e-09	1.97317e-07	0.737017	0.175785	4.19272	2.75634e-05	0.000242558	957.771	993.213	985.05	598.116	620.765	657.476	860.349	620.998	662.87	628.411	651.624	663.138	398.718	383.057	458.281	568.151	305.273	424.456
ENSMUSG00000041000	Trim62	chr4:128883580-128911328	+	protein_coding	0.597239	0.225809	2.64489	0.00817179	0.0458666	0.853572	0.205101	4.16171	3.15867e-05	0.000552506	0.764332	0.209544	3.6476	0.000264698	0.00168087	134.393	132.36	120.296	141.191	137.191	124.865	214.843	140.289	215.012	105.971	56.9602	93.7172	69.009	85.2535	72.8803	125.037	110.116	103.448
ENSMUSG00000070866	Zfp804a	chr2:82053222-82259879	+	protein_coding	0.597161	0.120767	4.94475	7.62399e-07	1.75325e-05	0.84225	0.135555	6.21334	5.18701e-10	4.03391e-08	0.649567	0.173093	3.75271	0.000174937	0.00117282	616.414	612.55	542.32	441.361	345.41	418.796	489.256	383.587	530.098	387.856	340.622	449.605	253.033	226.564	202.583	330.142	216.962	354.069
ENSMUSG00000049556	Lingo1	chr9:56618475-56796468	-	protein_coding	0.596764	0.11737	5.08448	3.68641e-07	9.07922e-06	0.760345	0.134767	5.64191	1.68177e-08	8.60687e-07	0.67549	0.160765	4.20171	2.64904e-05	0.00023412	402.282	428.887	437.8	309.064	327.896	334.816	435.545	335.516	436.959	284.004	299.611	258.612	184.024	196.2	203.818	304.915	215.872	242.089
ENSMUSG00000049191	Rtl5	chrX:102066544-102071304	-	protein_coding	0.596189	0.117766	5.06251	4.13779e-07	1.01179e-05	0.551086	0.133112	4.14002	3.47279e-05	0.000598217	0.630771	0.13064	4.82829	1.37708e-06	1.88181e-05	437.224	417.601	500.906	339.081	335.68	352.496	441.405	428.715	482.538	291.422	305.307	304.878	222.362	218.389	272.992	319.174	292.19	269.818
ENSMUSG00000086496	Gm14204	chr2:158595472-158610723	-	processed_transcript	0.595866	0.1478	4.03156	5.54085e-05	0.000763452	0.976251	0.170551	5.72409	1.03989e-08	5.71249e-07	0.757447	0.164141	4.6146	3.93846e-06	4.63023e-05	266.993	227.782	235.663	243.471	217.949	224.315	273.437	267.824	331.93	145.181	165.185	176.758	118.301	98.1	138.349	196.33	162.449	162.104
ENSMUSG00000021136	Smoc1	chr12:81026808-81186414	+	protein_coding	0.595012	0.216074	2.75374	0.00589194	0.0353687	0.547586	0.126151	4.34072	1.42015e-05	0.000287381	0.69896	0.11638	6.00583	1.90355e-09	5.64938e-08	318.958	369.377	336.238	371.321	341.518	370.176	568.358	589.605	614.319	288.242	252.903	137.61	255.224	228.9	269.287	392.661	356.515	351.936
ENSMUSG00000085139	A730046J19Rik	chrX:144153695-144166274	+	protein_coding	0.594983	0.096132	6.18923	6.04598e-10	2.92152e-08	0.74586	0.0914083	8.15965	3.35996e-16	9.03487e-14	0.847831	0.102015	8.31086	9.50075e-17	1.44376e-14	1261.5	1195.34	1224.66	1037.25	916.553	938.147	1109.37	1134.08	1008.67	908.175	788.329	749.738	605.745	533.711	613.924	626.283	568.026	628.152
ENSMUSG00000030600	Lrfn1	chr7:28451980-28468242	+	protein_coding	0.594466	0.199899	2.97383	0.00294108	0.0202265	0.606753	0.193964	3.12817	0.00175896	0.0139043	1.00909	0.180434	5.59255	2.23758e-08	4.94256e-07	222.196	219.574	213.97	160.091	144.002	203.32	226.562	219.753	254.645	183.331	151.514	99.6487	123.778	92.2607	122.291	99.8104	126.47	124.777
ENSMUSG00000026787	Gad2	chr2:22622205-22693874	+	protein_coding	0.593455	0.0917594	6.46751	9.96304e-11	5.73691e-09	0.817563	0.108555	7.53129	5.02411e-14	8.95591e-12	0.611456	0.150511	4.06253	4.85442e-05	0.00039441	863.696	865.983	833.2	572.546	644.117	642.006	684.568	781.889	850.138	599.798	526.312	580.098	365.857	322.328	385.401	632.864	380.501	515.106
ENSMUSG00000027544	Nfatc2	chr2:168476410-168601657	-	protein_coding	0.59167	0.176306	3.35593	0.000790984	0.00699775	0.518402	0.193986	2.67237	0.00753179	0.042343	1.35173	0.218296	6.19221	5.93283e-10	1.97504e-08	149.624	176.48	184.389	123.403	155.678	142.545	162.109	185.417	256.627	109.151	128.73	102.021	98.5842	109.779	91.4092	74.5836	85.0403	78.919
ENSMUSG00000049971	Glt1d1	chr5:127632262-127709374	+	protein_coding	0.587626	0.169726	3.46219	0.000535792	0.00509172	0.72467	0.216802	3.34254	0.000830149	0.00787493	0.884314	0.22659	3.9027	9.51255e-05	0.000700089	173.814	214.444	167.626	130.074	171.246	131.495	249.999	166.777	216.002	130.345	117.338	123.375	74.4859	78.2464	114.879	132.715	76.3182	136.509
ENSMUSG00000055632	Hmcn2	chr2:31314415-31460738	+	protein_coding	0.584494	0.143494	4.07329	4.6353e-05	0.000653609	0.516835	0.178969	2.88785	0.00387882	0.0258921	1.10815	0.215904	5.1326	2.85762e-07	4.77103e-06	261.618	293.449	290.881	148.973	161.516	173.485	164.062	171.682	241.764	202.405	199.361	163.709	113.92	123.793	106.232	97.6168	75.228	97.049
ENSMUSG00000049420	Tmem200a	chr10:25912331-26079052	-	protein_coding	0.583605	0.162655	3.58798	0.000333247	0.00346149	0.698145	0.160599	4.34713	1.37929e-05	0.000279827	1.23274	0.191605	6.43375	1.24496e-10	4.71877e-09	281.329	309.866	252.425	244.583	209.192	237.575	302.733	303.141	464.702	216.182	195.943	151.846	129.255	144.814	159.349	183.169	139.553	136.509
ENSMUSG00000051331	Cacna1c	chr6:118587240-119196418	-	protein_coding	0.580198	0.18826	3.08189	0.00205691	0.0151684	0.820935	0.199102	4.12319	3.73668e-05	0.000636077	1.25499	0.238764	5.25621	1.47055e-07	2.67272e-06	241.011	256.512	254.397	157.867	146.921	143.65	201.171	201.113	231.856	126.106	154.932	226.582	79.9628	103.939	74.1156	117.359	50.152	100.248
ENSMUSG00000028546	Elavl4	chr4:110203722-110351909	-	protein_coding	0.579174	0.148033	3.91248	9.13548e-05	0.00116852	0.781609	0.152596	5.12207	3.022e-07	1.0774e-05	0.726447	0.169478	4.28639	1.81602e-05	0.000167724	292.08	361.168	328.35	264.594	266.598	245.31	411.131	335.516	312.114	213.003	190.247	257.426	139.113	150.654	170.466	263.236	183.164	199.43
ENSMUSG00000025272	Tro	chrX:150645304-150657583	-	protein_coding	0.578808	0.080881	7.15629	8.28901e-13	7.36474e-11	0.520126	0.0907826	5.72936	1.00812e-08	5.57349e-07	1.08088	0.149201	7.24445	4.34184e-13	2.7407e-11	1317.05	1407.74	1319.32	1000.57	920.445	837.591	1120.11	1111.52	1577.41	948.445	872.63	898.025	645.179	673.853	637.394	722.803	477.534	614.288
ENSMUSG00000053930	Shisa6	chr11:66211725-66525964	-	protein_coding	0.578016	0.152634	3.78695	0.000152506	0.00181057	0.740963	0.188841	3.92374	8.71836e-05	0.00127129	1.05551	0.214973	4.90995	9.11017e-07	1.315e-05	214.132	224.704	206.081	160.091	152.759	170.17	354.491	199.151	220.957	160.017	131.008	142.355	96.3935	84.0857	113.644	125.037	115.568	135.442
ENSMUSG00000014198	Zfp385c	chr11:100627543-100692455	-	protein_coding	0.574404	0.149171	3.85065	0.000117805	0.00144854	0.863192	0.179467	4.80976	1.51113e-06	4.28109e-05	0.862617	0.165207	5.22144	1.77542e-07	3.14328e-06	221.3	223.678	200.165	163.426	198.489	192.27	265.624	249.184	251.673	151.539	145.818	137.61	110.633	96.9321	102.527	154.651	131.921	138.641
ENSMUSG00000015484	Fam163a	chr1:156075966-156205026	-	protein_coding	0.571714	0.127579	4.48124	7.42097e-06	0.000131728	0.51103	0.142559	3.58468	0.000337493	0.0038465	0.709036	0.158195	4.48203	7.3936e-06	7.93615e-05	299.248	337.569	341.168	255.7	286.058	285.091	301.757	314.914	361.655	225.719	217.588	217.092	196.073	179.85	214.935	225.944	209.33	168.503
ENSMUSG00000072966	Gprasp2	chrX:135839034-135844730	+	protein_coding	0.569535	0.08179	6.96339	3.32184e-12	2.60174e-10	0.632068	0.102894	6.14292	8.10194e-10	6.06308e-08	0.868331	0.0964788	9.00023	2.25247e-19	5.51755e-17	1412.91	1376.95	1419.89	976.108	908.769	906.102	1443.35	1355.8	1607.14	994.012	969.462	884.975	675.85	501.011	654.688	841.259	804.612	788.123
ENSMUSG00000063873	Slc24a3	chr2:145167754-145642166	+	protein_coding	0.568075	0.123578	4.59689	4.28842e-06	8.22164e-05	0.53722	0.0731613	7.34294	2.08945e-13	3.01355e-11	0.863258	0.105579	8.17645	2.92338e-16	4.06597e-14	2869.73	2691.32	2650.46	2332.43	2357.55	2334.87	3196.28	3519.97	3568	2135.32	1945.76	1475.75	1670.46	1494.86	1759.01	2191.44	1616.86	1891.92
ENSMUSG00000027316	Gfra4	chr2:131039632-131043088	-	protein_coding	0.567959	0.186479	3.0457	0.00232142	0.0167381	0.747991	0.173445	4.31254	1.61388e-05	0.000318237	0.604055	0.169851	3.55639	0.000375992	0.002267	197.109	179.558	195.235	186.772	183.894	214.37	235.351	233.488	280.407	157.897	129.869	98.4624	132.541	103.939	117.35	187.556	164.629	145.04
ENSMUSG00000019889	Ptprk	chr10:28074820-28597397	+	protein_coding	0.567608	0.108537	5.22963	1.69851e-07	4.56291e-06	0.653416	0.125594	5.20261	1.96506e-07	7.51223e-06	0.711413	0.170671	4.16833	3.06844e-05	0.000265748	731.992	722.336	778.968	470.266	480.655	451.946	541.99	609.226	752.045	430.244	535.426	551.627	257.414	352.693	297.698	488.084	275.836	407.393
ENSMUSG00000078307	AI593442	chr9:52673042-52679780	-	protein_coding	0.566637	0.0982849	5.76525	8.15392e-09	3.04868e-07	0.576281	0.115859	4.97399	6.55898e-07	2.06875e-05	0.682069	0.157908	4.31939	1.56458e-05	0.000148341	632.541	617.68	586.691	494.725	519.575	634.271	671.873	557.231	638.099	392.094	419.227	436.556	363.666	369.043	391.577	483.697	284.558	405.26
ENSMUSG00000027895	Kcnc4	chr3:107438303-107459552	-	protein_coding	0.563619	0.163722	3.44254	0.00057628	0.00540807	0.639133	0.172656	3.70177	0.0002141	0.0026454	0.566013	0.179337	3.15614	0.00159874	0.00750317	268.785	248.303	235.663	177.878	250.057	253.045	333.007	305.103	238.792	187.569	189.108	134.051	140.209	144.814	160.584	236.913	162.449	198.364
ENSMUSG00000026824	Kcnj3	chr2:55435970-55598145	+	protein_coding	0.563407	0.14142	3.98393	6.77839e-05	0.000907777	0.637272	0.175988	3.62111	0.000293343	0.00343207	0.716648	0.170698	4.19835	2.68866e-05	0.00023711	240.115	244.199	276.09	211.231	175.138	202.215	293.944	241.336	328.958	173.793	161.767	181.503	113.92	119.121	151.937	190.846	152.636	186.633
ENSMUSG00000038267	Slc22a23	chr13:34179158-34345182	-	protein_coding	0.562552	0.133735	4.20647	2.59387e-05	0.000388987	0.552742	0.143988	3.83879	0.00012364	0.00169245	0.795631	0.154511	5.14936	2.61382e-07	4.43162e-06	345.837	339.621	343.14	275.712	285.085	289.511	351.561	385.549	414.17	256.451	242.65	199.297	174.165	192.696	223.582	227.041	183.164	258.086
ENSMUSG00000038257	Glra3	chr8:55940460-56130070	+	protein_coding	0.56255	0.0991577	5.67328	1.40087e-08	4.98207e-07	0.853647	0.157158	5.43179	5.57931e-08	2.51465e-06	0.807509	0.175027	4.61364	3.95681e-06	4.64514e-05	577.888	613.576	631.063	391.333	417.411	454.156	652.342	465.994	641.071	410.11	427.201	402.154	199.359	197.368	314.991	397.048	236.586	379.664
ENSMUSG00000033342	Plppr5	chr3:117574836-117689507	+	protein_coding	0.561895	0.112426	4.99792	5.79525e-07	1.38399e-05	0.681789	0.133235	5.1172	3.10111e-07	1.10312e-05	0.984753	0.133045	7.40164	1.34513e-13	9.76828e-12	520.547	455.564	469.353	360.204	329.842	398.906	587.889	550.363	674.76	333.81	339.483	310.809	242.079	204.375	243.346	322.464	267.114	333.806
ENSMUSG00000024109	Nrxn1	chr17:90033631-91093071	-	protein_coding	0.559539	0.0936439	5.97517	2.29845e-09	9.86601e-08	0.79841	0.112396	7.10354	1.21605e-12	1.62123e-10	0.714583	0.146867	4.86551	1.14164e-06	1.59732e-05	823.379	808.524	845.033	590.334	497.196	539.241	752.927	520.932	686.65	536.216	532.008	622.804	302.325	321.161	327.344	452.986	344.522	407.393
ENSMUSG00000090061	Nwd2	chr5:63649102-63810546	+	protein_coding	0.559122	0.120731	4.63114	3.63655e-06	7.07864e-05	0.597742	0.123578	4.83698	1.31828e-06	3.80957e-05	1.10609	0.168482	6.56502	5.20257e-11	2.17818e-09	404.074	431.965	451.604	382.439	346.383	388.961	534.178	419.885	564.777	320.034	285.94	270.475	245.365	255.761	249.523	282.979	176.622	251.688
ENSMUSG00000022661	Cd200	chr16:45382135-45409053	-	protein_coding	0.555299	0.156582	3.54637	0.000390572	0.00393094	0.636277	0.127637	4.98504	6.19495e-07	1.97355e-05	0.765648	0.129991	5.89001	3.8618e-09	1.07423e-07	470.374	493.528	421.037	377.992	342.491	406.641	678.709	598.434	554.869	369.84	333.787	240.818	234.411	262.768	239.64	357.563	325.988	403.127
ENSMUSG00000033361	Prrg3	chrX:71962624-71972722	+	protein_coding	0.55422	0.141199	3.9251	8.66924e-05	0.00112279	0.802819	0.180988	4.43576	9.17493e-06	0.000198582	0.827188	0.219309	3.7718	0.000162073	0.00110142	238.323	224.704	227.774	173.432	158.597	175.695	245.116	175.606	174.387	158.957	150.375	163.709	94.2027	100.436	101.291	140.393	83.95	114.113
ENSMUSG00000025892	Gria4	chr9:4417896-4796234	-	protein_coding	0.553773	0.100967	5.48472	4.14119e-08	1.29616e-06	0.614331	0.0867086	7.08501	1.39032e-12	1.83812e-10	0.991448	0.127305	7.78796	6.80976e-15	7.07353e-13	1274.94	1304.1	1264.1	990.561	981.743	1015.5	1603.51	1335.2	1654.7	794.786	814.531	1026.14	672.564	602.614	710.274	854.421	614.907	859.577
ENSMUSG00000022421	Nptxr	chr15:79786351-79804766	-	protein_coding	0.55339	0.12041	4.59589	4.30915e-06	8.2518e-05	0.776916	0.115718	6.7139	1.89488e-11	2.0176e-09	0.620888	0.138321	4.48876	7.16404e-06	7.72004e-05	797.396	777.743	766.15	590.334	700.55	562.446	837.888	701.444	859.056	607.216	547.957	444.86	341.759	400.575	359.461	650.413	452.458	470.314
ENSMUSG00000054162	Spock3	chr8:62951009-63357103	+	protein_coding	0.552098	0.111117	4.9686	6.74388e-07	1.58534e-05	0.900217	0.0975397	9.22924	2.72569e-20	1.44144e-17	0.608937	0.142165	4.28331	1.84132e-05	0.000169488	978.378	986.03	950.538	774.883	744.334	801.126	1265.62	947.685	1050.29	772.532	596.943	625.177	455.678	381.889	426.165	862.099	561.484	734.8
ENSMUSG00000017929	B4galt5	chr2:167298444-167349183	-	protein_coding	0.551895	0.14154	3.89922	9.65033e-05	0.00122302	0.665127	0.164547	4.04218	5.29563e-05	0.000840358	0.733956	0.159704	4.59573	4.3124e-06	5.01241e-05	241.907	242.147	221.858	220.125	227.679	214.37	346.679	290.388	335.894	167.435	156.071	160.15	118.301	157.661	149.466	222.654	165.72	201.563
ENSMUSG00000026826	Nr4a2	chr2:57106830-57124003	-	protein_coding	0.546359	0.188519	2.89816	0.00375361	0.024655	0.638087	0.229034	2.78599	0.00533644	0.0331886	0.682729	0.247427	2.75931	0.00579234	0.0215077	125.433	136.464	120.296	95.6097	91.4607	100.555	102.539	104.971	113.946	75.2397	94.5539	93.7172	71.1997	59.5607	56.822	87.7454	61.0546	53.3236
ENSMUSG00000052560	Cpne8	chr15:90487482-90679432	-	protein_coding	0.546091	0.178756	3.05495	0.00225095	0.0163083	1.26344	0.26466	4.77382	1.80765e-06	4.9579e-05	0.725858	0.218289	3.32521	0.000883513	0.00462232	149.624	162.115	157.766	95.6097	135.245	159.12	193.359	162.853	139.708	86.8966	118.477	118.629	43.8152	79.4143	41.9988	118.456	77.4085	106.647
ENSMUSG00000022311	Csmd3	chr15:47580637-48792063	-	protein_coding	0.545579	0.123251	4.42657	9.57447e-06	0.00016329	1.38147	0.172516	8.00782	1.16763e-15	2.80045e-13	1.26665	0.18734	6.76124	1.36818e-11	6.50857e-10	325.23	318.074	334.266	242.359	214.057	253.045	317.382	337.478	332.921	233.137	211.892	227.768	93.1073	96.9321	86.4682	152.458	93.7624	167.436
ENSMUSG00000003469	Phyhip	chr14:70457476-70468832	+	protein_coding	0.544764	0.191743	2.84112	0.00449554	0.0286294	0.571348	0.134841	4.23719	2.26333e-05	0.000420488	0.724005	0.156433	4.62821	3.68846e-06	4.37076e-05	301.935	287.293	309.615	306.84	303.572	316.031	413.085	370.833	505.327	244.794	234.676	137.61	202.645	199.704	232.229	293.947	276.926	216.494
ENSMUSG00000026587	Astn1	chr1:158362273-158691781	+	protein_coding	0.544636	0.0994431	5.47686	4.32949e-08	1.33621e-06	0.548693	0.105655	5.19326	2.06648e-07	7.86204e-06	0.65725	0.117713	5.58349	2.35733e-08	5.18613e-07	1013.32	902.921	990.966	901.622	774.497	795.601	1141.6	953.571	1030.47	677.158	721.116	603.824	514.829	545.389	658.394	707.447	564.755	726.268
ENSMUSG00000025255	Zfhx4	chr3:5218526-5415857	+	protein_coding	0.544164	0.0724786	7.50792	6.00748e-14	6.48887e-12	0.527801	0.0847741	6.22597	4.78582e-10	3.75876e-08	1.17123	0.146136	8.01466	1.10446e-15	1.37322e-13	1832.22	1800.71	1863.61	1103.96	1034.28	1028.76	1398.43	1473.52	1874.66	1274.84	1304.39	1207.65	693.376	755.603	785.625	839.065	523.325	761.462
ENSMUSG00000079056	Kcnip3	chr2:127456498-127522094	-	protein_coding	0.54322	0.122795	4.4238	9.69813e-06	0.000164888	0.852775	0.133075	6.40824	1.47209e-10	1.30473e-08	0.653811	0.14995	4.3602	1.29946e-05	0.000126794	591.327	611.523	665.574	509.177	547.791	521.561	741.209	661.221	851.129	492.767	372.52	421.134	279.322	242.914	368.107	617.508	428.472	398.861
ENSMUSG00000027977	Ndst3	chr3:123526166-123690853	-	protein_coding	0.542542	0.118311	4.58571	4.52439e-06	8.57455e-05	0.74501	0.129267	5.76336	8.24552e-09	4.70558e-07	1.26034	0.169707	7.42653	1.11481e-13	8.43143e-12	498.149	534.57	590.635	343.528	367.789	351.391	564.451	455.203	714.393	331.691	375.937	414.017	225.648	198.536	221.112	268.72	192.976	267.685
ENSMUSG00000026934	Lhx3	chr2:26200212-26208289	-	protein_coding	0.542087	0.147631	3.67191	0.000240747	0.00264358	0.688217	0.146681	4.69193	2.70636e-06	7.01576e-05	1.13731	0.174779	6.50717	7.65803e-11	3.05419e-09	309.999	335.517	327.364	264.594	248.111	264.095	390.624	312.952	465.693	254.331	233.537	181.503	163.212	154.157	172.936	170.007	212.601	153.572
ENSMUSG00000071862	Lrrtm2	chr18:35209011-35215024	-	protein_coding	0.535505	0.115685	4.62898	3.67469e-06	7.14446e-05	0.57979	0.137474	4.21745	2.47081e-05	0.000450713	0.963281	0.164091	5.8704	4.34755e-09	1.19318e-07	505.316	493.528	445.688	300.17	286.058	328.186	485.35	502.293	584.594	362.422	320.116	317.927	193.882	224.229	203.818	303.818	192.976	315.676
ENSMUSG00000000197	Nalcn	chr14:123276634-123627144	-	protein_coding	0.535136	0.0997703	5.36368	8.15422e-08	2.36001e-06	0.851168	0.10941	7.7796	7.27534e-15	1.53898e-12	0.741718	0.138223	5.36609	8.04603e-08	1.54515e-06	1190.72	1188.16	1162.54	857.152	788.119	790.076	991.208	895.69	1087.94	832.936	905.667	715.335	445.82	539.55	386.636	704.157	454.638	634.551
ENSMUSG00000010476	Ebf3	chr7:137193673-137314445	-	protein_coding	0.533523	0.121181	4.40269	1.06916e-05	0.000180295	0.794382	0.1267	6.2698	3.61512e-10	2.94123e-08	0.629075	0.160815	3.91178	9.16166e-05	0.000677608	480.23	495.58	450.618	412.456	399.897	444.211	573.24	419.885	585.585	313.676	296.193	381.987	270.559	211.382	254.464	404.726	271.475	353.002
ENSMUSG00000056812	St8sia3	chr18:64254359-64276146	+	protein_coding	0.5333	0.175497	3.03879	0.0023753	0.017052	0.606306	0.113948	5.3209	1.03255e-07	4.34522e-06	0.909078	0.131492	6.91356	4.72652e-12	2.4548e-10	572.512	580.742	605.426	440.249	451.466	432.056	706.052	585.681	664.852	505.484	431.758	279.965	294.657	309.482	280.404	391.564	298.731	360.468
ENSMUSG00000045515	Pou3f3	chr1:42695768-42703176	+	protein_coding	0.531138	0.180689	2.93951	0.00328727	0.0221736	0.946225	0.234416	4.03651	5.42513e-05	0.000858122	0.608584	0.254123	2.39484	0.0166276	0.0497253	145.144	133.386	162.696	94.4979	102.164	127.075	96.6794	125.573	79.2669	89.016	105.946	112.698	62.4367	50.2178	58.0572	71.2931	58.874	69.3207
ENSMUSG00000041836	Ptpre	chr7:135537481-135686293	+	protein_coding	0.530507	0.188537	2.81381	0.00489587	0.0306676	0.601195	0.230276	2.61076	0.00903421	0.0489006	0.952744	0.229971	4.14289	3.42958e-05	0.000294076	141.56	140.568	115.366	84.4923	115.785	104.975	134.765	106.933	147.635	100.673	86.5795	88.972	78.8674	65.4	60.5277	69.0995	69.7767	63.9884
ENSMUSG00000053199	Arhgap20	chr9:51765337-51853856	+	protein_coding	0.530412	0.103682	5.11574	3.12518e-07	7.81343e-06	0.574083	0.127575	4.49996	6.7967e-06	0.000155151	0.880179	0.182032	4.8353	1.32945e-06	1.82585e-05	537.57	488.398	519.641	361.316	318.167	363.546	488.28	458.146	453.803	345.467	366.824	364.192	240.984	232.404	238.405	344.401	173.351	249.555
ENSMUSG00000055421	Pcdh9	chr14:93013410-93890679	-	protein_coding	0.52996	0.0783358	6.76524	1.3309e-11	9.16437e-10	0.633334	0.0828029	7.64869	2.03039e-14	3.83478e-12	0.665362	0.129295	5.1461	2.65964e-07	4.48613e-06	1354.68	1309.23	1393.27	1106.18	1055.69	1120.47	1166.99	1230.22	1301.96	979.176	923.894	919.378	681.327	763.778	706.569	897.197	597.463	856.378
ENSMUSG00000021217	Tshz3	chr7:36698118-36773553	+	protein_coding	0.528485	0.176804	2.98909	0.0027981	0.0194128	0.737047	0.207355	3.55452	0.000378668	0.00422473	0.831206	0.216785	3.83424	0.000125954	0.000887955	159.479	145.699	145.933	121.18	117.731	133.705	142.578	123.611	127.818	93.2549	120.756	100.835	69.009	80.5821	77.8214	74.5836	75.228	73.5866
ENSMUSG00000047013	Fbxo41	chr6:85469574-85502994	-	protein_coding	0.523899	0.1199	4.36947	1.24549e-05	0.000206242	0.631392	0.136162	4.63708	3.53369e-06	8.73241e-05	0.908177	0.151242	6.00478	1.91595e-09	5.67591e-08	386.155	381.689	377.652	303.505	322.058	325.976	412.108	385.549	376.518	282.944	274.548	242.004	235.507	198.536	190.23	234.719	172.261	223.959
ENSMUSG00000048347	Pcdhb18	chr18:37489465-37494505	+	protein_coding	0.515643	0.116515	4.42555	9.61947e-06	0.000163888	0.546202	0.130522	4.18475	2.85479e-05	0.000505483	0.701016	0.136425	5.13847	2.76987e-07	4.64844e-06	460.519	441.2	411.177	420.238	345.41	415.481	453.124	460.108	505.327	331.691	298.471	291.828	312.183	262.768	245.817	269.817	270.385	339.138
ENSMUSG00000036564	Ndrg4	chr8:95676980-95715119	+	protein_coding	0.515516	0.0843905	6.1087	1.00446e-09	4.71584e-08	0.737819	0.062561	11.7936	4.21202e-32	9.54624e-29	0.522839	0.109964	4.75464	1.98796e-06	2.60594e-05	4511.11	4734.18	4802.98	4336.9	4252.92	4454.26	5600.57	4409.78	5247.47	3443.01	3477.99	2947.94	2620.15	2586.8	2747.22	4109.78	3409.24	3194.09
ENSMUSG00000022306	Zfpm2	chr15:40655035-41104592	+	protein_coding	0.514655	0.153917	3.34373	0.000826613	0.0072463	0.674706	0.161115	4.18774	2.81748e-05	0.000499895	0.875954	0.200188	4.37566	1.21064e-05	0.000119389	258.034	239.069	233.69	254.589	207.246	227.63	270.507	250.165	272.48	200.286	156.071	156.591	151.162	129.632	158.113	173.297	94.8526	167.436
ENSMUSG00000030270	Cpne9	chr6:113282307-113305627	+	protein_coding	0.513785	0.134782	3.81198	0.000137861	0.00165573	0.645493	0.167162	3.86148	0.000112703	0.00157259	0.522632	0.179032	2.91921	0.00350923	0.0142276	246.386	246.251	248.481	225.683	192.651	190.06	308.593	375.738	238.792	168.495	174.298	179.13	129.255	143.646	122.291	193.04	248.579	206.896
ENSMUSG00000021478	Drd1	chr13:54051183-54055705	-	protein_coding	0.513695	0.128429	3.99983	6.33867e-05	0.000856524	0.767284	0.0928655	8.26232	1.42864e-16	4.19729e-14	0.928619	0.12579	7.38227	1.5561e-13	1.11523e-11	964.939	987.056	1004.77	828.247	896.12	878.477	1193.36	989.869	1402.03	817.04	698.332	561.117	495.112	501.011	560.808	686.608	568.026	644.15
ENSMUSG00000092083	Kcnb2	chr1:15287254-15723750	+	protein_coding	0.508678	0.106475	4.77745	1.77529e-06	3.69037e-05	1.00987	0.134779	7.4928	6.74205e-14	1.15014e-11	1.146	0.371622	3.08378	0.00204386	0.00912756	611.038	656.669	659.658	352.422	406.708	373.491	368.163	327.667	600.447	467.334	485.301	406.899	179.642	209.046	184.054	248.978	135.192	205.829
ENSMUSG00000021700	Rab3c	chr13:110054187-110280996	-	protein_coding	0.508655	0.0669716	7.59509	3.07583e-14	3.4579e-12	0.556706	0.0873999	6.36965	1.89466e-10	1.64255e-08	0.568124	0.129664	4.38152	1.17854e-05	0.00011659	2874.21	2631.81	2776.68	2221.26	2207.71	2085.14	2302.73	2008.19	2276.94	1895.83	1975.38	1982.3	1371.42	1407.27	1725.66	1803.17	1140.41	1536.79
ENSMUSG00000031558	Slit2	chr5:47983138-48307733	+	protein_coding	0.505417	0.0961475	5.25669	1.46674e-07	4.0065e-06	0.581535	0.0751704	7.73622	1.02415e-14	2.08309e-12	1.21677	0.12995	9.36332	7.72678e-21	2.588e-18	4644.61	4535.12	4514.07	2983.91	3092.15	3142.63	4192.37	4486.3	5454.56	3592.43	3287.74	2803.21	2045.08	2308.85	1910.95	2283.57	1574.34	2269.45
ENSMUSG00000010066	Cacna2d2	chr9:107399612-107529343	+	protein_coding	0.504082	0.0953195	5.28834	1.23429e-07	3.43977e-06	0.61733	0.0920528	6.70626	1.99679e-11	2.11194e-09	1.00715	0.107868	9.33686	9.92295e-21	3.19324e-18	1346.61	1259.98	1386.37	1075.05	987.581	981.242	1346.68	1590.27	1420.86	823.398	975.158	1035.63	607.936	739.253	670.746	807.258	644.344	734.8
ENSMUSG00000025927	Tfap2b	chr1:19208914-19238576	+	protein_coding	0.50118	0.071425	7.01687	2.26887e-12	1.82942e-10	1.13064	0.102206	11.0624	1.90997e-28	2.7547e-25	0.633626	0.138255	4.58304	4.58262e-06	5.27789e-05	2297.22	2226.52	2229.43	1803.24	1601.54	1847.56	1734.37	1320.48	1618.04	1481.48	1630.2	1688.1	823.726	668.014	947.444	1265.73	820.966	951.294

## Sheet: Downregulated Genes Retina
					Downregulated Genes Sham vs Diabetic 1m Retinal					Downregulated Genes Sham vs Diabetic 3m Retinal					Downregulated Genes Sham vs Diabetic 6m Retinal					Gene Exression Values
Ensembl ID	Gene Symbol	Location	Strand	Biotype	Log2 Fold Change	LFC Standard Error	Wald Statistic	p Value	FDR Adj p Value	Log2 Fold Change	LFC Standard Error	Wald Statistic	p Value	FDR Adj p Value	Log2 Fold Change	LFC Standard Error	Wald Statistic	p Value	FDR Adj p Value	Retinal_Diabetic_1m_AF07_S6	Retinal_Diabetic_1m_AF08_S7	Retinal_Diabetic_1m_AF09_S8	Retinal_Diabetic_3m_AF_01_S1	Retinal_Diabetic_3m_AF_03_S3	Retinal_Diabetic_3m_AF_07_S7	Retinal_Diabetic_6m_AF_TD_13_S11	Retinal_Diabetic_6m_AF_TD_15_S13	Retinal_Diabetic_6m_AF_TD_17_S14	Retinal_Sham_1m_AF01_S1	Retinal_Sham_1m_AF02_S2	Retinal_Sham_1m_AF03_S3	Retinal_Sham_3m_AF_05_S5	Retinal_Sham_3m_AF_09_S9	Retinal_Sham_3m_AF_11_S11	Retinal_Sham_6m_AF_TD_1_S1	Retinal_Sham_6m_AF_TD_3_S3	Retinal_Sham_6m_AF_TD_5_S50
ENSMUSG00000039167	Adgrl4	chr3:151437887-151545086	+	protein_coding	-1.51989	0.468462	-3.24442	0.00117691	0.00972482	-0.844783	0.259222	-3.25892	0.00111838	0.00987924	-4.45644	1.23681	-3.60317	0.00031436	0.00194469	28.6704	13.3386	14.7905	47.8048	37.9465	44.2001	3.90624	16.6777	0	26.4929	42.1505	97.2761	85.4397	77.0785	74.1156	105.294	146.095	204.763
ENSMUSG00000027111	Itga6	chr2:71745616-71858416	+	protein_coding	-0.93771	0.186005	-5.04131	4.62356e-07	1.11709e-05	-0.585439	0.208866	-2.80294	0.00506386	0.0318045	-0.704834	0.239304	-2.94535	0.00322591	0.0132805	94.9708	96.4483	100.576	124.515	73.947	111.605	72.2654	57.8814	72.3311	154.718	178.855	230.141	136.923	179.85	154.407	118.456	91.5819	122.644
