# Supplementary material for: Müller cell glutamine metabolism links photoreceptor and endothelial injury in diabetic retinopathy
Source: Life Sci Alliance. 2025 Nov 20;9(2):e202503434. doi: 10.26508/lsa.202503434 (PMC12634822; doi:10.26508/lsa.202503434)
Supplement: Supplementary file 3 [file LSA-2025-03434_SdataF2.xlsx]

## Sheet: H2Aa Fig. 2C
H2Aa
	H2Aa	Bact
Samples	Ct	Ct
Sham 1	24.992	22.7596
Sham 2	24.3717	22.854
Sham 3	24.3439	22.0286
STZ 1	22.3836	21.4331
STZ 2	22.6846	21.3039
STZ 3	23.0645	22.4647
	deltaCt
Sham 1	2.23243
Sham 2	1.51762
Sham 3	2.3153
STZ 1	0.950446
STZ 2	1.38068
STZ 3	0.599754
Average deltaCt Sham	2.02178
	deltadeltaCt
Sham 1	0.210649
Sham 2	-0.504163
Sham 3	0.293514
STZ 1	-1.07134
STZ 2	-0.641103
STZ 3	-1.42203
	Fold
Sham 1	0.864149
Sham 2	1.4183
Sham 3	0.815912
STZ 1	2.10138
STZ 2	1.55952
STZ 3	2.67962

## Sheet: H2Ab1 Fig. 2C
H2Ab1
	H2Ab1	Bact
Samples	Ct	Ct
Sham 1	24.992	22.7596
Sham 2	25.612	22.854
Sham 3	24.7837	22.0286
STZ 1	22.7863	21.4331
STZ 2	22.7519	21.3039
STZ 3	23.6645	22.4647
	deltaCt
Sham 1	2.23243
Sham 2	2.75791
Sham 3	2.7551
STZ 1	1.35316
STZ 2	1.44802
STZ 3	1.19975
Average deltaCt Sham	2.58181
	deltadeltaCt
Sham 1	-0.349382
Sham 2	0.176099
Sham 3	0.173283
STZ 1	-1.22865
STZ 2	-1.1338
STZ 3	-1.38206
	Fold
Sham 1	1.27401
Sham 2	0.885093
Sham 3	0.886822
STZ 1	2.34348
STZ 2	2.19436
STZ 3	2.6064

## Sheet: Gbp6 Fig. 2C
Gbp6
	Gbp6	Bact
Samples	Ct	Ct
Sham 1	24.992	22.7596
Sham 2	25.2018	22.854
Sham 3	24.2271	22.0286
STZ 1	22.2967	21.4331
STZ 2	22.8057	21.3039
STZ 3	23.2325	22.4647
	deltaCt
Sham 1	2.23243
Sham 2	2.34778
Sham 3	2.19843
STZ 1	0.863582
STZ 2	1.50179
STZ 3	0.767808
Average deltaCt Sham	2.25955
	deltadeltaCt
Sham 1	-0.0271139
Sham 2	0.0882298
Sham 3	-0.061116
STZ 1	-1.39596
STZ 2	-0.757754
STZ 3	-1.49174
	Fold
Sham 1	1.01897
Sham 2	0.940676
Sham 3	1.04327
STZ 1	2.63164
STZ 2	1.69086
STZ 3	2.81227

## Sheet: Iigp1 Fig. 2C
Iigp1
	Iigp1	Bact
Samples	Ct	Ct
Sham 1	25.992	22.7596
Sham 2	26.2018	22.854
Sham 3	26.9111	22.0286
STZ 1	25.6013	21.4331
STZ 2	23.8497	21.3039
STZ 3	25.5928	22.4647
	deltaCt
Sham 1	3.23243
Sham 2	3.34778
Sham 3	4.88248
STZ 1	4.16817
STZ 2	2.54579
STZ 3	3.12811
Average deltaCt Sham	3.8209
	deltadeltaCt
Sham 1	-0.588465
Sham 2	-0.473121
Sham 3	1.06159
STZ 1	0.347276
STZ 2	-1.2751
STZ 3	-0.692784
	Fold
Sham 1	1.50365
Sham 2	1.38811
Sham 3	0.479105
STZ 1	0.786067
STZ 2	2.42016
STZ 3	1.6164

## Sheet: Rho Fig. 2G
Rho
	Rho	Bact
Samples	Ct	Ct
Sham 1	27.1025	21.1699
Sham 2	27.6022	21.6764
Sham 3	28.1025	21.1699
STZ 1	29.6309	21.9335
STZ 2	29.5843	22.734
STZ 3	28.9794	22.978
	deltaCt
Sham 1	5.9326
Sham 2	5.92588
Sham 3	6.9326
STZ 1	7.69741
STZ 2	6.85033
STZ 3	6.00142
Average deltaCt Sham	6.26369
	deltadeltaCt
Sham 1	-0.331095
Sham 2	-0.33781
Sham 3	0.668905
STZ 1	1.43372
STZ 2	0.586638
STZ 3	-0.262269
	Fold
Sham 1	1.25797
Sham 2	1.26384
Sham 3	0.628984
STZ 1	0.370174
STZ 2	0.665893
STZ 3	1.19936

## Sheet: Rdh8 Fig. 2G
Rdh8
	Rdh8	Bact
Samples	Ct	Ct
Sham 1	26.1513	21.1699
Sham 2	26.1531	21.6764
Sham 3	26.5551	21.1699
STZ 1	28.3858	21.9335
STZ 2	27.8731	22.734
STZ 3	28.7674	22.978
	deltaCt
Sham 1	4.98137
Sham 2	4.47677
Sham 3	5.38519
STZ 1	6.45228
STZ 2	5.13914
STZ 3	5.78946
Average deltaCt Sham	4.94778
	deltadeltaCt
Sham 1	0.033594
Sham 2	-0.471008
Sham 3	0.437414
STZ 1	1.5045
STZ 2	0.191362
STZ 3	0.841681
	Fold
Sham 1	0.976983
Sham 2	1.38608
Sham 3	0.738457
STZ 1	0.352452
STZ 2	0.875779
STZ 3	0.557993
