# Supplementary material for: Müller cell glutamine metabolism links photoreceptor and endothelial injury in diabetic retinopathy
Source: Life Sci Alliance. 2025 Nov 20;9(2):e202503434. doi: 10.26508/lsa.202503434 (PMC12634822; doi:10.26508/lsa.202503434)
Supplement: Supplementary file 4 [file LSA-2025-03434_SdataF3.xlsx]

## Sheet: IF PSD95 and RIBEYE Fig. 3F
PSD95 3 months CTF
	Sham	STZ
1	2638612302	1130644912
2	1984470941	727850485
3	2318706200	1275405120
4		1042016900
RIBEYE 3 months CTF
	Sham	STZ
1	1283325150	7.78261e+08
2	1281882095	6.44716e+08
3	1238847322	6.556e+08

## Sheet: IF PSD95-RIBEYE human Fig. 3H
PSD95 human macula CTF
	Control	Diabetic
1	2985588399	674029592
2	3484752460	1089461260
3	1420419837	792415082
RIBEYE human macula CTF
	Control	Diabetic
1	2324381762	1616973198
2	2914546893	1853026589
3	2270669915	1436762683
