# Supplementary material for: Müller cell glutamine metabolism links photoreceptor and endothelial injury in diabetic retinopathy
Source: Life Sci Alliance. 2025 Nov 20;9(2):e202503434. doi: 10.26508/lsa.202503434 (PMC12634822; doi:10.26508/lsa.202503434)
Supplement: Supplementary file 5 [file LSA-2025-03434_SdataF4.1.xlsx]

## Sheet: WB  Fig. 4B
	Band density
	SLC38A3/BACT
		SLC38A3	BACT	SLC38A3/BACT
	Sham1	4287.38	20588	0.208247
	Sham2	4181.31	21503	0.194452
	Sham3	3638.23	22509	0.161634
	Sham4	1567	21547	0.0727247
	Sham5	1868	22386	0.083445
	STZ1	3531.19	26065	0.135476
	STZ2	2344.93	24635	0.0951869
	STZ3	1440.87	26897	0.0535699
	STZ4	1126	22400	0.0502679
	STZ5	1061	20300	0.052266
	STZ6	1455	22525	0.0645949

## Sheet: SLC38A3 IF Fig. 4C
IS SLC38A3 quantification (CTF)
	Sham	STZ
1	3.82794e+07	2.25876e+07
2	3.3691e+07	1.84907e+07
3	4.78119e+07	2.80728e+07
