# Supplementary material for: Müller cell glutamine metabolism links photoreceptor and endothelial injury in diabetic retinopathy
Source: Life Sci Alliance. 2025 Nov 20;9(2):e202503434. doi: 10.26508/lsa.202503434 (PMC12634822; doi:10.26508/lsa.202503434)
Supplement: Supplementary file 7 [file LSA-2025-03434_SdataF5.1.xlsx]

## Sheet: WB  Fig. 5D
	Band density
		GS	BACT	GS/BACT			GLAST	BACT	GLAST/BACT
	Sham1	15494	37913	0.408672		Sham1	1232.58	37913	0.0400631
	Sham2	20219	30766	0.657187		Sham2	1299.36	30766	0.0370325
	Sham3	16542	35087	0.471457		Sham3	1476.89	35087	0.0420923
	Sham4	26035	30692	0.848267		Sham4	1852.55	30692	0.0603592
	Sham5	21827	25810	0.84568		Sham5	2173	25810	0.0841922
	STZ1	11771	32668	0.360322		STZ1	1686	32668	0.0516101
	STZ2	13831	30261	0.457057		STZ2	1857	30261	0.0613661
	STZ3	12735	36621	0.347751		STZ3	1807	36621	0.0493433
	STZ4	16728	25993	0.643558		STZ4	2391	25993	0.0919863
	STZ5	15161	24829	0.610617		STZ5	1987	24829	0.0800274
	STZ6	18868	28133	0.670671		STZ6	980	28133	0.0348345

## Sheet: Glutamine and Glutamate Fig. 5E
Glutamine cell media 24h			Glutamine cell lysates 24h					Glutamine cell media 48h			Glutamine cell lysates 48h
	nM			nM	cell number	nM/cell number			nM			nM	cell number	nM/cell number
NG 24	45.1792		NG 24	39.8421	600000	6.64035e-05		NG 24	26.1638		NG 24	31.6673	800000	3.95841e-05
NG24	44.2826		NG24	36.2236	567000	6.38864e-05		NG24	22.1105		NG24	31.7416	767000	4.13841e-05
NG24	44.9964		NG24	36.9908	565600	6.54009e-05		NG24	21.6372		NG24	34.0696	865600	3.93595e-05
NG24	44.3893		NG24	37.7179	600454	6.28157e-05		NG24	28.2084		NG24	32.1984	900454	3.57579e-05
Man 24	46.6522		Man 24	41.3151	620000	6.66373e-05		Man 24	25.2103		Man 24	32.0897	920000	3.48801e-05
Man 24	45.3033		Man 24	34.6291	567000	6.10743e-05		Man 24	25.5007		Man 24	32.38	867000	3.73472e-05
Man 24	45.6742		Man 24	36.3343	585600	6.20463e-05		Man 24	24.7824		Man 24	33.1752	885600	3.74607e-05
Man 24	44.923		Man 24	36.9174	680454	5.4254e-05		Man 24	25.4883		Man 24	35.1193	890454	3.94398e-05
HG 24	43.8876		HG 24	42.5534	706000	6.02739e-05		HG 24	18.8731		HG 24	23.0007	986000	2.33273e-05
HG 24	44.356		HG 24	41.6874	567000	7.35228e-05		HG 24	16.2548		HG 24	23.2291	767000	3.02857e-05
HG 24	44.9671		HG 24	42.2985	565600	7.47852e-05		HG 24	16.292		HG 24	25.5103	895600	2.8484e-05
HG 24	44.1251		HG 24	41.3232	600454	6.88199e-05		HG 24	18.1315		HG 24	23.635	900454	2.62478e-05
Glutamate cell media 24h			Glutamate cell lysates 24h					Glutamate cell media 48h			Glutamate cell lysates 48h
	nM			nM	cell number	nM/cell number			nM			nM	cell number	nM/cell number
NG 24	14.8838		NG 24	9.23173	600000	1.53862e-05		NG 24	26.6006		NG 24	16.0731	800000	2.00914e-05
NG24	13.7862		NG24	9.29301	567000	1.63898e-05		NG24	24.2355		NG24	17.4247	967000	1.80193e-05
NG24	14.7111		NG24	9.35686	565600	1.65432e-05		NG24	24.4346		NG24	16.1478	965600	1.67231e-05
NG24	14.0019							NG24	24.9757
Man 24	15.714		Man 24	10.8974	620000	1.75764e-05		Man 24	27.837		Man 24	15.5081	920000	1.68567e-05
Man 24	16.0893		Man 24	9.7048	567000	1.71161e-05		Man 24	27.646		Man 24	16.1044	867000	1.85749e-05
Man 24	15.8466		Man 24	10.2839	585600	1.75612e-05		Man 24	26.5524		Man 24	16.1044	885600	1.81848e-05
Man 24	17.9075							Man 24	31.4058
HG 24	21.9147		HG 24	14.9928	706000	2.12362e-05		HG 24	33.6096		HG 24	20.1616	986000	2.04479e-05
HG 24	22.4098		HG 24	12.4696	567000	2.19922e-05		HG 24	33.0864		HG 24	21.1391	767000	2.75608e-05
HG 24	21.8447		HG 24	13.7464	565600	2.43042e-05		HG 24	33.3962		HG 24	21.6319	895600	2.41536e-05
HG 24	21.972							HG 24	32.932

## Sheet: GLUL Fig. 5F
samples 24h	GLUL	BACT		samples 48h	GLUL	BACT
	Ct	Ct			Ct	Ct
Normal Glucose	19.7845	12.5073		Normal Glucose	17.6866	13.2024
Mannitol	20.1284	13.0546		Mannitol	17.4387	13.1654
High Glucose	19.4633	12.2157		High Glucose	18.5949	13.7676
Normal Glucose	19.7914	13.0651		Normal Glucose	17.3734	12.9354
Mannitol	20.2443	12.9312		Mannitol	17.8054	12.9512
High Glucose	20.2595	12.8882		High Glucose	18.2834	13.4028
Normal Glucose	19.6077	12.5441		Normal Glucose	17.7549	13.1294
Mannitol	19.2321	12.4246		Mannitol	18.4077	13.7841
High Glucose	20.9832	12.7168		High Glucose	19.3259	13.8342
	deltaCt				deltaCt
Normal Glucose	7.27721			Normal Glucose	17.6866
Mannitol	7.07373			Mannitol	17.4387
High Glucose	7.24761			High Glucose	18.5949
Normal Glucose	6.72634			Normal Glucose	17.3734
Mannitol	7.31303			Mannitol	17.8054
High Glucose	7.37132			High Glucose	18.2834
Normal Glucose	7.06366			Normal Glucose	17.7549
Mannitol	6.80753			Mannitol	18.4077
High Glucose	8.26646			High Glucose	19.3259
average control	7.0224			average control	17.605
	deltadeltaCt				deltadeltaCt
Normal Glucose	0.254805			Normal Glucose	17.6866
Mannitol	0.0513324			Mannitol	17.4387
High Glucose	0.225206			High Glucose	18.5949
Normal Glucose	-0.296064			Normal Glucose	17.3734
Mannitol	0.290626			Mannitol	17.8054
High Glucose	0.34892			High Glucose	18.2834
Normal Glucose	0.041259			Normal Glucose	17.7549
Mannitol	-0.214872			Mannitol	18.4077
High Glucose	1.24406			High Glucose	19.3259
	Fold				Fold
Normal Glucose	0.838101			Normal Glucose	1.02219
Mannitol	0.965045			Mannitol	1.18312
High Glucose	0.855473			High Glucose	0.805834
Normal Glucose	1.22779			Normal Glucose	1.05551
Mannitol	0.817547			Mannitol	0.790979
High Glucose	0.785172			High Glucose	0.776653
Normal Glucose	0.971807			Normal Glucose	0.926838
Mannitol	1.1606			Mannitol	0.928022
High Glucose	0.422183			High Glucose	0.50844

## Sheet: GLS Fig. 5F
samples 24h	GLS	BACT		samples 48h	GLS	BACT
	Ct	Ct			Ct	Ct
Normal Glucose	19.0609	12.5073		Normal Glucose	20.0718	13.2024
Mannitol	19.579	13.0546		Mannitol	20.0922	13.1654
High Glucose	17.9159	12.2157		High Glucose	19.8609	13.7676
Normal Glucose	19.1191	13.0651		Normal Glucose	20.0843	12.9354
Mannitol	19.3225	12.9312		Mannitol	20.6246	12.9512
High Glucose	18.7374	12.8882		High Glucose	19.6422	13.4028
Normal Glucose	19.0847	12.5441		Normal Glucose	20.0164	13.1294
Mannitol	19.5834	12.4246		Mannitol	20.9989	13.7841
High Glucose	18.7585	12.7168		High Glucose	19.7498	13.8342
	deltaCt				deltaCt
Normal Glucose	6.55365			Normal Glucose	6.86941
Mannitol	6.52434			Mannitol	6.9268
High Glucose	5.70024			High Glucose	6.09328
Normal Glucose	6.05395			Normal Glucose	7.14892
Mannitol	6.39125			Mannitol	7.67336
High Glucose	5.84927			High Glucose	6.23935
Normal Glucose	6.54062			Normal Glucose	6.88702
Mannitol	7.15882			Mannitol	7.21486
High Glucose	6.04173			High Glucose	5.91558
average control	6.38274			average control	6.96845
	deltadeltaCt				deltadeltaCt
Normal Glucose	0.170912			Normal Glucose	-0.0990401
Mannitol	0.141598			Mannitol	-0.0416526
High Glucose	-0.682502			High Glucose	-0.875168
Normal Glucose	-0.328795			Normal Glucose	0.180472
Mannitol	0.00850663			Mannitol	0.704915
High Glucose	-0.533469			High Glucose	-0.7291
Normal Glucose	0.157883			Normal Glucose	-0.0814315
Mannitol	0.776082			Mannitol	0.246411
High Glucose	-0.341015			High Glucose	-1.05286
	Fold				Fold
Normal Glucose	0.888281			Normal Glucose	1.07106
Mannitol	0.906514			Mannitol	1.02929
High Glucose	1.60492			High Glucose	1.83422
Normal Glucose	1.25596			Normal Glucose	0.882415
Mannitol	0.994121			Mannitol	0.613479
High Glucose	1.44741			High Glucose	1.6576
Normal Glucose	0.896339			Normal Glucose	1.05807
Mannitol	0.583951			Mannitol	0.842991
High Glucose	1.26665			High Glucose	2.07464

## Sheet: SLC3A1 Fig. 5F 
samples 24h	SLC3A1	BACT		samples 48h	SLC3A1	BACT
	Ct	Ct			Ct	Ct
Normal Glucose	22.236	13.7145		Normal Glucose	21.9465	12.8842
Mannitol	22.5512	13.2057		Mannitol	22.0199	12.8743
High Glucose	22.4934	13.0277		High Glucose	23.0957	12.4778
Normal Glucose	22.8261	13.1091		Normal Glucose	21.9257	12.7629
Mannitol	22.9015	13.6845		Mannitol	22.9305	12.6475
High Glucose	23.0917	13.2569		High Glucose	22.8044	13.1058
Normal Glucose	22.2804	13.3613		Normal Glucose	21.2005	12.2991
Mannitol	22.5483	13.7064		Mannitol	21.1943	12.4477
High Glucose	22.8165	13.4135		High Glucose	22.9648	12.8557
	deltaCt				deltaCt
Normal Glucose	8.5215			Normal Glucose	9.06228
Mannitol	9.34552			Mannitol	9.14563
High Glucose	9.46565			High Glucose	10.6179
Normal Glucose	9.71701			Normal Glucose	9.16282
Mannitol	9.21703			Mannitol	10.2831
High Glucose	9.83478			High Glucose	9.69859
Normal Glucose	8.91917			Normal Glucose	8.90144
Mannitol	8.84192			Mannitol	8.74662
High Glucose	9.40305			High Glucose	10.1092
average control	9.05256			average control	9.04218
	deltadeltaCt				deltadeltaCt
Normal Glucose	-0.53106			Normal Glucose	0.0201002
Mannitol	0.292962			Mannitol	0.103455
High Glucose	0.413095			High Glucose	1.57573
Normal Glucose	0.664452			Normal Glucose	0.120637
Mannitol	0.16447			Mannitol	1.24089
High Glucose	0.782221			High Glucose	0.656416
Normal Glucose	-0.133392			Normal Glucose	-0.140737
Mannitol	-0.210635			Mannitol	-0.295554
High Glucose	0.350496			High Glucose	1.067
	Fold				Fold
Normal Glucose	1.44499			Normal Glucose	0.986164
Mannitol	0.816225			Mannitol	0.930801
High Glucose	0.751011			High Glucose	0.335473
Normal Glucose	0.630928			Normal Glucose	0.919781
Mannitol	0.892256			Mannitol	0.423113
High Glucose	0.581471			High Glucose	0.634453
Normal Glucose	1.09687			Normal Glucose	1.10247
Mannitol	1.1572			Mannitol	1.22736
High Glucose	0.784314			High Glucose	0.477309

## Sheet: RLBP1 Fig. 5F
samples 24h	RLBP1	BACT		samples 48h	RLBP1	BACT
	Ct	Ct			Ct	Ct
Normal Glucose	24.7718	12.5073		Normal Glucose	26.2745	13.2024
Mannitol	25.2976	13.0546		Mannitol	26.6708	13.1654
High Glucose	25.1998	12.2157		High Glucose	26.484	13.7676
Normal Glucose	24.5776	13.0651		Normal Glucose	26.26	12.9354
Mannitol	25.1627	12.9312		Mannitol	25.9645	12.9512
High Glucose	25.2606	12.8882		High Glucose	26.7418	13.4028
Normal Glucose	24.3326	12.5441		Normal Glucose	26.415	13.1294
Mannitol	25.1301	12.4246		Mannitol	26.9075	13.7841
High Glucose	25.0642	12.7168		High Glucose	26.9388	13.8342
	deltaCt				deltaCt
Normal Glucose	12.2645			Normal Glucose	13.0721
Mannitol	12.243			Mannitol	13.5054
High Glucose	12.9841			High Glucose	12.7164
Normal Glucose	11.5125			Normal Glucose	13.3246
Mannitol	12.2315			Mannitol	13.0133
High Glucose	12.3724			High Glucose	13.339
Normal Glucose	11.7885			Normal Glucose	13.2856
Mannitol	12.7055			Mannitol	13.1234
High Glucose	12.3474			High Glucose	13.1046
average control	11.8552			average control	13.2274
	deltadeltaCt				deltadeltaCt
Normal Glucose	0.409335			Normal Glucose	-0.155319
Mannitol	0.387854			Mannitol	0.277982
High Glucose	1.12897			High Glucose	-0.511026
Normal Glucose	-0.342659			Normal Glucose	0.0971403
Mannitol	0.376332			Mannitol	-0.214129
High Glucose	0.517263			High Glucose	0.11157
Normal Glucose	-0.066676			Normal Glucose	0.0581787
Mannitol	0.850313			Mannitol	-0.10404
High Glucose	0.492278			High Glucose	-0.12287
	Fold				Fold
Normal Glucose	0.75297			Normal Glucose	1.11367
Mannitol	0.764266			Mannitol	0.824744
High Glucose	0.457242			High Glucose	1.42506
Normal Glucose	1.26809			Normal Glucose	0.934884
Mannitol	0.770394			Mannitol	1.16
High Glucose	0.698696			High Glucose	0.92558
Normal Glucose	1.0473			Normal Glucose	0.960476
Mannitol	0.554664			Mannitol	1.07478
High Glucose	0.710902			High Glucose	1.0889

## Sheet: Ex vivo experiment Fig. 5G
	Glutamine retinal tissue				Glutamine culture medium
	Sham 3 months	STZ 3 months			Sham 3 months	STZ 3 months
1	8.125e+06	1.82075e+07		1	8.02523e+07	5.57215e+07
2	7.97625e+06	8.88867e+06		2	7.66742e+07	3.56826e+07
3	3.5678e+07	1.25899e+07		3	7.79743e+07	6.39909e+06
4	3.54985e+06	2.01688e+07		4	6.23996e+07	9.26887e+06
	Glutamate retinal tissue				Glutamate culture medium
	Sham 3 months	STZ 3 months			Sham 3 months	STZ 3 months
1	5.62983e+07	1.0534e+08		1	1.23896e+08	1.07683e+08
2	6.63359e+07	8.21461e+07		2	1.17483e+08	8.72369e+07
3	1.17915e+08	8.54864e+07		3	1.19277e+08	3.93857e+07
4	4.14396e+07	1.10658e+08		4	1.18123e+08	5.95941e+07

## Sheet: GLUD1 Fig. 5I
samples 24h	GLUD1	BACT		samples 48h	GLUD1	BACT
	Ct	Ct			Ct	Ct
Normal Glucose	31.9287	13.7145		Normal Glucose	29.2917	12.8842
Mannitol	30.6792	13.2057		Mannitol	28.8454	12.8743
High Glucose	29.9116	13.0277		High Glucose	28.5325	12.4778
Normal Glucose	31.7386	13.1091		Normal Glucose	29.6687	12.7629
Mannitol	31.5479	13.6845		Mannitol	29.239	12.6475
High Glucose	30.6782	13.2569		High Glucose	27.9558	13.1058
Normal Glucose	31.3174	13.3613		Normal Glucose	29.357	12.2991
Mannitol	31.4511	13.7064		Mannitol	29.1592	12.4477
High Glucose	30.6606	13.4135		High Glucose	28.1383	12.8557
	deltaCt				deltaCt
Normal Glucose	18.2142			Normal Glucose	16.4075
Mannitol	17.4735			Mannitol	15.9712
High Glucose	16.8839			High Glucose	16.0548
Normal Glucose	18.6295			Normal Glucose	16.9058
Mannitol	17.8634			Mannitol	16.5916
High Glucose	17.4213			High Glucose	14.85
Normal Glucose	17.9562			Normal Glucose	17.058
Mannitol	17.7447			Mannitol	16.7115
High Glucose	17.2472			High Glucose	15.2827
average control	18.2666			average control	16.7904
	deltadeltaCt				deltadeltaCt
Normal Glucose	-0.0524155			Normal Glucose	-0.382941
Mannitol	-0.793116			Mannitol	-0.819257
High Glucose	-1.38278			High Glucose	-0.735637
Normal Glucose	0.362873			Normal Glucose	0.115403
Mannitol	-0.403205			Mannitol	-0.198818
High Glucose	-0.845328			High Glucose	-1.94039
Normal Glucose	-0.310457			Normal Glucose	0.267538
Mannitol	-0.521927			Mannitol	-0.078888
High Glucose	-1.01947			High Glucose	-1.50774
	Fold				Fold
Normal Glucose	1.037			Normal Glucose	1.304
Mannitol	1.73281			Mannitol	1.7645
High Glucose	2.60771			High Glucose	1.66513
Normal Glucose	0.777615			Normal Glucose	0.923125
Mannitol	1.32244			Mannitol	1.14776
High Glucose	1.79667			High Glucose	3.83809
Normal Glucose	1.2401			Normal Glucose	0.830736
Mannitol	1.43587			Mannitol	1.0562
High Glucose	2.02718			High Glucose	2.84364
