# Supplementary material for: Müller cell glutamine metabolism links photoreceptor and endothelial injury in diabetic retinopathy
Source: Life Sci Alliance. 2025 Nov 20;9(2):e202503434. doi: 10.26508/lsa.202503434 (PMC12634822; doi:10.26508/lsa.202503434)
Supplement: Supplementary file 9 [file LSA-2025-03434_SdataF6.xlsx]

## Sheet: qPCR Fig. 6E
samples 48h	MTOR1	GLS	GLUD1	ATG5	BCLN	CASP3	BAX	BCL-2	BACT
	Ct	Ct	Ct	Ct	Ct	Ct	Ct	Ct	Ct
Normal Glucose	26.1027	22.5948	28.6014	31.26	20.93	22.08	17.9	29.7	15.1077
Mannitol	26.2253	22.7908	28.5558	31.99	21.04	21.68	17.8	30.25	15.4111
High Glucose	26.3711	23.7319	29.4282	31.69	21.31	21.65	17.91	30.04	15.4091
no Glutamine	27.1711	24.0319	29.9282	32.49	22.45	20.75	17.67	30.94	16.0091
High Glucose w/o Glutamine	27.4806	24.6176	30.4926	33.2	22.31	20.8	17.41	31.8	16.1699
Normal Glucose	26.133	22.7	28.4385	32.44	21.29	21.67	18.2	30	15.4241
Mannitol	26.8527	22.5429	28.5863	32.52	21.82	22.04	18.09	30.5	15.5686
High Glucose	26.4262	23.2777	29.2239	31.37	21.78	22.59	18.6	29.9	15.8031
no Glutamine	27.5262	23.7777	29.7284	32.87	21.56	21.24	17.87	30.57	15.6126
High Glucose w/o Glutamine	27.7874	23.9366	30.4528	33.18	21.93	20.57	17.21	30.8	15.658
Normal Glucose	26.3025	22.6125	28.2933	31.66	20.73	21.83	18.4	30.7	15.4583
Mannitol	25.8054	22.7212	28.1863	31.77	21.35	21.83	18.4	29.77	15.0516
High Glucose	26.7305	23.2819	28.8424	32.63	21.95	21.38	18.14	29.8	15.6508
no Glutamine	27.2305	23.9819	29.8424	32.764	21.4365	21.078	17.84	30.58	15.7758
High Glucose w/o Glutamine	27.6358	24.6751	30.3849	33.23	22.26	20.88	17.34	31.92	15.9962
	deltaCt	deltaCt	deltaCt	deltaCt	deltaCt	deltaCt	deltaCt	deltaCt
Normal Glucose	10.9951	7.48714	13.4937	16.1523	5.82234	6.97234	2.79234	14.5923
Mannitol	10.8141	7.37967	13.1446	16.5789	5.62886	6.26886	2.38886	14.8389
High Glucose	10.962	8.32281	14.0192	16.2809	5.9009	6.2409	2.5009	14.6309
no Glutamine	11.162	8.02281	13.9192	16.4809	6.4409	4.7409	1.6609	14.9309
High Glucose w/o Glutamine	11.3108	8.44769	14.3228	17.0301	6.14013	4.63013	1.24013	15.6301
Normal Glucose	10.7089	7.27595	13.0144	17.0159	5.86592	6.24592	2.77592	14.5759
Mannitol	11.2841	6.97433	13.0177	16.9514	6.2514	6.4714	2.5214	14.9314
High Glucose	10.6231	7.47453	13.4208	15.5669	5.97687	6.78687	2.79687	14.0969
no Glutamine	11.9136	8.16502	14.1158	17.2574	5.94736	5.62736	2.25736	14.9574
High Glucose w/o Glutamine	12.1294	8.27856	14.7948	17.522	6.272	4.912	1.552	15.142
Normal Glucose	10.8443	7.15422	12.8351	16.2017	5.27173	6.37173	2.94173	15.2417
Mannitol	10.7539	7.66964	13.1347	16.7184	6.29841	6.77841	3.34841	14.7184
High Glucose	11.0797	7.63114	13.1916	16.9792	6.2992	5.7292	2.4892	14.1492
no Glutamine	11.4546	8.2061	14.0666	16.9882	5.66065	5.30215	2.06415	14.8042
High Glucose w/o Glutamine	11.6396	8.67887	14.3886	17.2338	6.26375	4.88375	1.34375	15.9238
average control	10.8494	7.30577	13.1144	16.4567	5.65333	6.53	2.83666	14.8033
	deltadeltaCt	deltadeltaCt	deltadeltaCt	deltadeltaCt	deltadeltaCt	deltadeltaCt	deltadeltaCt	deltadeltaCt
Normal Glucose	0.145643	0.181371	0.379333	-0.304328	0.169006	0.442339	-0.0443275	-0.210994
Mannitol	-0.0353012	0.0738964	0.0302529	0.122194	-0.0244725	-0.261139	-0.447806	0.0355275
High Glucose	0.112544	1.01704	0.904754	-0.175762	0.247571	-0.289096	-0.335762	-0.172429
no Glutamine	0.312544	0.717036	0.804754	0.0242377	0.787571	-1.7891	-1.17576	0.127571
High Glucose w/o Glutamine	0.461354	1.14192	1.20837	0.573467	0.4868	-1.89987	-1.59653	0.8268
Normal Glucose	-0.140502	-0.0298203	-0.099999	0.559259	0.212592	-0.284075	-0.0607413	-0.227408
Mannitol	0.43469	-0.331441	-0.0967198	0.494737	0.59807	-0.0585962	-0.315263	0.12807
High Glucose	-0.226337	0.16876	0.306405	-0.88979	0.323544	0.256877	-0.0397897	-0.706456
no Glutamine	1.06415	0.859247	1.00136	0.800697	0.294031	-0.902636	-0.579303	0.154031
High Glucose w/o Glutamine	1.27994	0.972783	1.68044	1.06533	0.618668	-1.618	-1.28467	0.338668
Normal Glucose	-0.00514135	-0.15155	-0.279334	-0.254931	-0.381598	-0.158265	0.105069	0.438402
Mannitol	-0.0955629	0.363872	0.020287	0.261744	0.645077	0.248411	0.511744	-0.0849227
High Glucose	0.230273	0.325366	0.0772118	0.522532	0.645865	-0.800801	-0.347468	-0.654135
no Glutamine	0.605231	0.900324	0.95217	0.53149	0.00732372	-1.22784	-0.77251	0.000823721
High Glucose w/o Glutamine	0.790147	1.3731	1.27423	0.777088	0.610421	-1.64625	-1.49291	1.12042
	Fold	Fold	Fold	Fold	Fold	Fold	Fold	Fold
Normal Glucose	0.903976	0.881865	0.768793	1.23484	0.889455	0.73594	1.0312	1.15749
Mannitol	1.02477	0.950069	0.979249	0.918789	1.01711	1.19842	1.36396	0.975675
High Glucose	0.924956	0.494131	0.534124	1.12956	0.842313	1.22187	1.26204	1.12695
no Glutamine	0.805221	0.608346	0.57246	0.98334	0.579319	3.45598	2.25912	0.915371
High Glucose w/o Glutamine	0.726304	0.453156	0.432757	0.672	0.713606	3.73179	3.02416	0.563778
Normal Glucose	1.10229	1.02088	1.07177	0.678651	0.862985	1.21763	1.043	1.17073
Mannitol	0.739853	1.25827	1.06934	0.709691	0.660637	1.04145	1.24424	0.915054
High Glucose	1.16986	0.889607	0.808654	1.85291	0.799105	0.836898	1.02796	1.63179
no Glutamine	0.478254	0.55124	0.49953	0.574072	0.81562	1.86948	1.49413	0.898736
High Glucose w/o Glutamine	0.411813	0.509522	0.311988	0.477862	0.651272	3.06949	2.43626	0.790771
Normal Glucose	1.00357	1.11076	1.21363	1.19328	1.30278	1.11594	0.929761	0.737951
Mannitol	1.06848	0.777076	0.986037	0.834079	0.639459	0.841823	0.701374	1.06063
High Glucose	0.852474	0.798096	0.947888	0.696149	0.639109	1.74207	1.27233	1.57367
no Glutamine	0.657366	0.535766	0.516854	0.69184	0.994936	2.34217	1.70824	0.999429
High Glucose w/o Glutamine	0.578285	0.386061	0.413446	0.583544	0.655005	3.13018	2.81457	0.45996
