# Supplementary material for: Müller cell glutamine metabolism links photoreceptor and endothelial injury in diabetic retinopathy
Source: Life Sci Alliance. 2025 Nov 20;9(2):e202503434. doi: 10.26508/lsa.202503434 (PMC12634822; doi:10.26508/lsa.202503434)
Supplement: Supplementary file 10 [file LSA-2025-03434_SdataF7.1.xlsx]

## Sheet: P4ah2 Fig. 7E
P4ah2
	P4ah2	Bact
Samples	Ct	Ct
Sham 1	24.7864	13.3645
Sham 2	24.451	13.4068
Sham 3	24.651	13.4547
STZ 1	22.9601	13.4227
STZ 2	23.4774	13.0328
STZ 3	23.2338	13.1356
	deltaCt
Sham 1	11.4219
Sham 2	11.0442
Sham 3	11.1963
STZ 1	9.53745
STZ 2	10.4446
STZ 3	10.0981
Average deltaCt Sham	11.2208
	deltadeltaCt
Sham 1	0.201124
Sham 2	-0.176607
Sham 3	-0.0245171
STZ 1	-1.68334
STZ 2	-0.776224
STZ 3	-1.12267
	Fold
Sham 1	0.869873
Sham 2	1.13022
Sham 3	1.01714
STZ 1	3.2117
STZ 2	1.71264
STZ 3	2.1775

## Sheet: Col6a1 Fig. 7E
Col6a1
	Col6a1	Bact
Samples	Ct	Ct
Sham 1	27.7498	13.3645
Sham 2	27.9936	13.4068
Sham 3	27.6043	13.4547
STZ 1	25.5591	13.4227
STZ 2	25.7922	13.0328
STZ 3	26.0922	13.1356
	deltaCt
Sham 1	14.3853
Sham 2	14.5868
Sham 3	14.1496
STZ 1	12.1364
STZ 2	12.7593
STZ 3	12.9565
Average deltaCt Sham	14.3739
	deltadeltaCt
Sham 1	0.0114327
Sham 2	0.212889
Sham 3	-0.224322
STZ 1	-2.23744
STZ 2	-1.61456
STZ 3	-1.41737
	Fold
Sham 1	0.992107
Sham 2	0.862808
Sham 3	1.16823
STZ 1	4.71559
STZ 2	3.06218
STZ 3	2.67098

## Sheet: WB COL6 Fig. 7F
	Band density
		COL6	BACT
	Sham1	100	5369
	Sham2	223	5223
	Sham3	344	3872
	Sham4	2444	4440
	STZ1	8680.19	3129
	STZ2	31356	4324
	STZ3	42868	6223
	STZ4	23318	6731
		COL6/BACT
	Sham1	0.0186254
	Sham2	0.0426958
	Sham3	0.088843
	Sham4	0.55045
	STZ1	2.77411
	STZ2	7.25162
	STZ3	6.88864
	STZ4	3.46427
